# Supplementary material for: A comparison of Illumina and Ion Torrent sequencing platforms in the context of differential gene expression
Source: BMC Genomics. 2017 Aug 10;18:602. doi: 10.1186/s12864-017-4011-0 (PMC5553782; doi:10.1186/s12864-017-4011-0)
Supplement: Supplementary file 3 — Alignment metrics for all samples. For each sample, the following metrics are listed for each combination of platform and alignment algorithm: total number of reads (Ion Torrent) or read pairs (Illumina), percentage of uniquely-aligned reads, percentage of multimapped reads, percentage of unaligned reads, percentage of uniquely-aligned reads aligned to gene regions, percentage of multimapped reads aligned to gene regions, percentage of uniquely-aligned reads aligned to exonic regions, percentage of multimapped reads aligned to exonic regions, percentage of uniquely-aligned reads aligned to intronic regions, percentage of multimapped reads aligned to intronic regions, percentage of uniquely-aligned reads aligned to intergenic regions, and percentage of multimapped reads aligned to intergenic regions. (XLSX 17 kb) [file 12864_2017_4011_MOESM3_ESM.xlsx]

## Sheet: Table S1
Table S1: Alignment metrics for all samples
Platform	Sample	Aligner	Total reads	%Unique Mappers	%Multimappers	%Unmapped	%Gene Unique	%Gene Multimapper	%Exonic Unique	%Exonic Multimapper	%Intronic Unique	%Intronic Multimapper	%Intergenic Unique	%Intergenic Multimapper
Illumina	ILB_9577	GSNAP	24770406	88.32	10.24	1.44	97.06	81.4	81.82	58.63	15.24	22.77	2.94	18.6
Illumina	ILB_9577	STAR	24770406	80.51	7.81	11.68	97.98	84.7	84.21	47.67	13.77	37.03	2.02	15.3
Illumina	ILB_9577	STAR+Bowtie2	24770406	88.13	7.81	4.06	97.41	81.48	83.8	52.04	13.61	29.44	2.59	18.52
Illumina	ILB_9578	GSNAP	22425633	89.78	8.88	1.34	97.38	75.06	82.15	49.07	15.23	25.99	2.62	24.94
Illumina	ILB_9578	STAR	22425633	82.38	7.24	10.38	98.5	83.89	84.24	46.03	14.26	37.86	1.5	16.11
Illumina	ILB_9578	STAR+Bowtie2	22425633	89.9	7.24	2.86	97.5	80.56	83.54	50.5	13.96	30.06	2.5	19.44
Illumina	ILB_9579	GSNAP	19830946	88.48	9.98	1.54	97.51	80.32	83.27	56.89	14.24	23.43	2.49	19.68
Illumina	ILB_9579	STAR	19830946	80.18	7.77	12.05	98.68	84.94	85.28	48.08	13.4	36.86	1.32	15.06
Illumina	ILB_9579	STAR+Bowtie2	19830946	88.68	7.77	3.55	97.73	81.93	84.6	52.62	13.13	29.31	2.27	18.07
Illumina	ILB_9582	GSNAP	37400089	88.83	9.9	1.27	96.95	79.06	81.04	55.71	15.91	23.35	3.05	20.94
Illumina	ILB_9582	STAR	37400089	80.74	7.51	11.75	97.89	84.13	83.45	46.44	14.44	37.69	2.11	15.87
Illumina	ILB_9582	STAR+Bowtie2	37400089	88.84	7.51	3.65	97.13	80.91	82.8	50.87	14.33	30.04	2.87	19.09
Illumina	ILB_9583	GSNAP	23419280	87.72	10.22	2.06	97.41	81.8	83.88	59.15	13.53	22.65	2.59	18.2
Illumina	ILB_9583	STAR	23419280	78.58	7.72	13.7	98.52	85.44	85.85	48.75	12.67	36.69	1.48	14.56
Illumina	ILB_9583	STAR+Bowtie2	23419280	88.26	7.72	4.02	97.6	81.88	84.76	53.12	12.84	28.76	2.4	18.12
Illumina	UNT_9574	GSNAP	31535232	86.37	12.44	1.19	97.8	89.75	84.63	76.83	13.17	12.92	2.2	10.25
Illumina	UNT_9574	STAR	31535232	76.66	7.53	15.81	98.79	92.66	86.43	67.71	12.36	24.95	1.21	7.34
Illumina	UNT_9574	STAR+Bowtie2	31535232	86.21	7.53	6.26	98.17	95.08	85.68	72.62	12.49	22.46	1.83	4.92
Illumina	UNT_9575	GSNAP	18887906	86.85	10.21	2.94	97.93	86.48	85.97	69.32	11.96	17.16	2.07	13.52
Illumina	UNT_9575	STAR	18887906	78.5	7.61	13.89	99.07	92.21	87.85	64.96	11.22	27.25	0.93	7.79
Illumina	UNT_9575	STAR+Bowtie2	18887906	88.15	7.61	4.24	97.95	94.96	86.41	69.88	11.54	25.08	2.05	5.04
Illumina	UNT_9576	GSNAP	26084827	88.98	9.87	1.15	97.61	82.35	82.83	64.48	14.78	17.87	2.39	17.65
Illumina	UNT_9576	STAR	26084827	80.8	7.17	12.03	98.68	91.16	84.95	63.78	13.73	27.38	1.32	8.84
Illumina	UNT_9576	STAR+Bowtie2	26084827	88.99	7.17	3.84	98.14	94.18	84.26	69.32	13.88	24.86	1.86	5.82
Illumina	UNT_9580	GSNAP	24542703	87.34	11.3	1.36	97.69	84.26	81.72	69.21	15.97	15.05	2.31	15.74
Illumina	UNT_9580	STAR	24542703	78.77	7.47	13.76	98.62	91.76	83.62	66.47	15	25.29	1.38	8.24
Illumina	UNT_9580	STAR+Bowtie2	24542703	87.37	7.47	5.16	97.97	94.37	82.99	71.34	14.98	23.03	2.03	5.63
Illumina	UNT_9584	GSNAP	24203012	86.46	12.47	1.07	98.1	86.83	85.17	71.3	12.93	15.53	1.9	13.17
Illumina	UNT_9584	STAR	24203012	77.37	8.39	14.24	99.15	93.2	86.69	65.67	12.46	27.53	0.85	6.8
Illumina	UNT_9584	STAR+Bowtie2	24203012	86.35	8.39	5.26	98.56	95.93	86.24	69.98	12.32	25.95	1.44	4.07
IonTorrent	ILB_9577	GSNAP	25262336	83.21	12.76	4.03	96.19	76.81	80.45	48.75	15.74	28.06	3.81	23.19
IonTorrent	ILB_9577	STAR	25262336	63.63	9.12	27.25	98.04	82.02	87.54	47.9	10.5	34.12	1.96	17.98
IonTorrent	ILB_9577	STAR+Bowtie2	25262336	83.54	9.12	7.34	98.2	81.51	85.69	58.09	12.51	23.42	1.8	18.49
IonTorrent	ILB_9578	GSNAP	28371582	83.15	11.76	5.09	95.54	73.63	78.33	43.42	17.21	30.21	4.46	26.37
IonTorrent	ILB_9578	STAR	28371582	60.79	8.43	30.78	97.63	79.8	86.36	44.09	11.27	35.71	2.37	20.2
IonTorrent	ILB_9578	STAR+Bowtie2	28371582	83.98	8.43	7.59	97.78	80.64	84.03	55.12	13.75	25.52	2.22	19.36
IonTorrent	ILB_9579	GSNAP	34942718	82.62	12.32	5.06	95.3	76.54	76.79	47.59	18.51	28.95	4.7	23.46
IonTorrent	ILB_9579	STAR	34942718	60.03	8.64	31.33	97.32	80.68	84.87	44.63	12.45	36.05	2.68	19.32
IonTorrent	ILB_9579	STAR+Bowtie2	34942718	83.4	8.64	7.96	97.65	80.7	82.68	55.23	14.97	25.47	2.35	19.3
IonTorrent	ILB_9582	GSNAP	33863586	83.65	12.26	4.09	95.96	77.56	80.24	50.25	15.72	27.31	4.04	22.44
IonTorrent	ILB_9582	STAR	33863586	62.67	8.64	28.69	97.93	82.11	87.81	48.11	10.12	34	2.07	17.89
IonTorrent	ILB_9582	STAR+Bowtie2	33863586	83.91	8.64	7.45	98.05	81.54	85.45	57.75	12.6	23.79	1.95	18.46
IonTorrent	ILB_9583	GSNAP	33432051	83.89	11.84	4.27	95.64	77.26	78.68	47.6	16.96	29.66	4.36	22.74
IonTorrent	ILB_9583	STAR	33432051	63.41	8.54	28.05	97.41	81.53	86.03	44.95	11.38	36.58	2.59	18.47
IonTorrent	ILB_9583	STAR+Bowtie2	33432051	84.31	8.54	7.15	97.88	79.35	84.01	54.29	13.87	25.06	2.12	20.65
IonTorrent	UNT_9574	GSNAP	28744763	82.33	13.31	4.36	96.16	87.04	79.33	68.43	16.83	18.61	3.84	12.96
IonTorrent	UNT_9574	STAR	28744763	60.65	8.54	30.81	98.07	85.62	87.22	61.22	10.85	24.4	1.93	14.38
IonTorrent	UNT_9574	STAR+Bowtie2	28744763	83.1	8.54	8.36	98.25	89.6	84.82	70.53	13.43	19.07	1.75	10.4
IonTorrent	UNT_9575	GSNAP	28932228	84.2	11.82	3.98	96.73	82.5	82.47	61.62	14.26	20.88	3.27	17.5
IonTorrent	UNT_9575	STAR	28932228	63.63	8.48	27.89	98.6	85.24	89.57	60.64	9.03	24.6	1.4	14.76
IonTorrent	UNT_9575	STAR+Bowtie2	28932228	84.6	8.48	6.92	98.63	89.99	87.22	71.28	11.41	18.71	1.37	10.01
IonTorrent	UNT_9576	GSNAP	28113436	83.77	11.71	4.52	96.12	81.39	79.84	59.64	16.28	21.75	3.88	18.61
IonTorrent	UNT_9576	STAR	28113436	61.87	8.16	29.97	98.1	83.19	87.52	56.64	10.58	26.55	1.9	16.81
IonTorrent	UNT_9576	STAR+Bowtie2	28113436	84.59	8.16	7.25	98.34	88.48	85	68.23	13.34	20.25	1.66	11.52
IonTorrent	UNT_9580	GSNAP	29878310	82.97	13.31	3.72	95.94	84.72	78.91	65.8	17.03	18.92	4.06	15.28
IonTorrent	UNT_9580	STAR	29878310	62.66	8.99	28.35	97.75	85.06	86.31	60.13	11.44	24.93	2.25	14.94
IonTorrent	UNT_9580	STAR+Bowtie2	29878310	83.26	8.99	7.75	98.11	89.4	84.13	70.32	13.98	19.08	1.89	10.6
IonTorrent	UNT_9584	GSNAP	34389741	83.54	13.3	3.16	95.69	81.99	78.82	60.6	16.87	21.39	4.31	18.01
IonTorrent	UNT_9584	STAR	34389741	66.97	10.25	22.78	97.3	82.71	85.47	56.79	11.83	25.92	2.7	17.29
IonTorrent	UNT_9584	STAR+Bowtie2	34389741	82.96	10.25	6.79	97.88	87.84	84.36	67.86	13.52	19.98	2.12	12.16
