# Supplementary material for: A comparison of Illumina and Ion Torrent sequencing platforms in the context of differential gene expression
Source: BMC Genomics. 2017 Aug 10;18:602. doi: 10.1186/s12864-017-4011-0 (PMC5553782; doi:10.1186/s12864-017-4011-0)
Supplement: Supplementary file 5 — Ion Torrent read length statistics. The max, min, mean, and standard deviations of the read lengths in the Ion Torrent data, for each sample. (XLSX 9 kb) [file 12864_2017_4011_MOESM5_ESM.xlsx]

## Sheet: Table S2
Table S2: Ion Torrent read length statistics
Sample ID	Max	Min	Mean	Standard Deviation
ILB_9577	369	25	118.229	39.0578
ILB_9578	377	25	122.587	39.7553
ILB_9579	380	25	124.954	40.8233
ILB_9582	373	25	128.193	42.2822
ILB_9583	378	25	129.046	42.5374
UNT_9574	376	25	126.756	40.956
UNT_9575	378	25	122.8	40.374
UNT_9576	376	25	123.121	40.4175
UNT_9580	376	25	125.887	41.2102
UNT_9584	376	25	112.87	37.9597
