# Supplementary material for: A comparison of Illumina and Ion Torrent sequencing platforms in the context of differential gene expression
Source: BMC Genomics. 2017 Aug 10;18:602. doi: 10.1186/s12864-017-4011-0 (PMC5553782; doi:10.1186/s12864-017-4011-0)
Supplement: Supplementary file 7 — Spearman correlation coefficients between Illumina and Ion Torrent read counts. Spearman correlation coefficients between Illumina and Ion Torrent read counts for each sample and aligner. (XLSX 11 kb) [file 12864_2017_4011_MOESM7_ESM.xlsx]

## Sheet: Tables S3
Table S3: Spearman correlation coefficients between Illumina and Ion Torrent read counts
Sample ID	Treatment	Aligner	Rho	Rho.cor
9577	ILB	GSNAP	2.30099e+10	0.961992
9577	ILB	STAR	1.6489e+10	0.972763
9577	ILB	STAR+Bowtie2	2.02037e+10	0.966627
9578	ILB	GSNAP	2.41732e+10	0.96007
9578	ILB	STAR	1.59209e+10	0.973702
9578	ILB	STAR+Bowtie2	2.06527e+10	0.965886
9579	ILB	GSNAP	2.48036e+10	0.959029
9579	ILB	STAR	1.79414e+10	0.970364
9579	ILB	STAR+Bowtie2	2.23302e+10	0.963115
9582	ILB	GSNAP	2.38454e+10	0.960612
9582	ILB	STAR	1.71204e+10	0.97172
9582	ILB	STAR+Bowtie2	2.17923e+10	0.964003
9583	ILB	GSNAP	2.57673e+10	0.957437
9583	ILB	STAR	2.03102e+10	0.966451
9583	ILB	STAR+Bowtie2	2.38705e+10	0.960571
9574	UNT	GSNAP	2.30577e+10	0.961913
9574	UNT	STAR	1.69788e+10	0.971954
9574	UNT	STAR+Bowtie2	2.08955e+10	0.965485
9575	UNT	GSNAP	2.51474e+10	0.958461
9575	UNT	STAR	1.88189e+10	0.968915
9575	UNT	STAR+Bowtie2	2.211e+10	0.963479
9576	UNT	GSNAP	2.50353e+10	0.958647
9576	UNT	STAR	1.76276e+10	0.970883
9576	UNT	STAR+Bowtie2	2.18602e+10	0.963891
9580	UNT	GSNAP	2.28217e+10	0.962303
9580	UNT	STAR	1.61399e+10	0.97334
9580	UNT	STAR+Bowtie2	2.06761e+10	0.965847
9584	UNT	GSNAP	3.75294e+10	0.938009
9584	UNT	STAR	3.16096e+10	0.947787
9584	UNT	STAR+Bowtie2	3.38705e+10	0.944052
