# Supplementary material for: A comparison of Illumina and Ion Torrent sequencing platforms in the context of differential gene expression
Source: BMC Genomics. 2017 Aug 10;18:602. doi: 10.1186/s12864-017-4011-0 (PMC5553782; doi:10.1186/s12864-017-4011-0)
Supplement: Supplementary file 9 — Read count and differential expression results for all combinations of platform/aligner. Gene-level read counts from each sample, p-values from the Mann-Whitney U tests and limma for differential expression, Benjamini-Hochberg-corrected q-values. (XLSX 13131 kb) [file 12864_2017_4011_MOESM9_ESM.xlsx]

## Sheet: Table_S4
Table S4: Read count and differential expression results for all combinations of platform/aligner
id	Gene Symbol	Platform	Aligner	UNT_9574	UNT_9575	UNT_9576	UNT_9580	UNT_9584	ILB_9577	ILB_9578	ILB_9579	ILB_9582	ILB_9583	MannWhitney.pvalue	MannWhitney.qvalue	LimmaVoom.pvalue	LimmaVoom.qvalue
ENSMUSG00000000001	Gnai3	Illumina	GSNAP	1509	1600	1345	1247	1775	1353	1523	1365	1502	1327	0.690476	0.771082	0.480687	0.579448
ENSMUSG00000000028	Cdc45	Illumina	GSNAP	10	16	15	23	19	34	26	29	36	32	0.00793651	0.0303299	0.000807215	0.00300594
ENSMUSG00000000049	Apoh	Illumina	GSNAP	19899	24068	23900	22848	25435	17590	15115	15353	15574	16619	0.00793651	0.0303299	3.30814e-05	0.00026417
ENSMUSG00000000056	Narf	Illumina	GSNAP	894	934	624	756	810	1141	972	656	930	1036	0.150794	0.234677	0.183833	0.268187
ENSMUSG00000000058	Cav2	Illumina	GSNAP	52	54	46	39	46	36	36	50	17	25	0.0585526	0.11059	0.0361618	0.0692857
ENSMUSG00000000078	Klf6	Illumina	GSNAP	131	100	81	129	98	120	198	176	137	106	0.0952381	0.161377	0.0589544	0.104202
ENSMUSG00000000085	Scmh1	Illumina	GSNAP	133	120	101	124	96	82	68	72	65	86	0.00793651	0.0303299	0.000501499	0.00207495
ENSMUSG00000000088	Cox5a	Illumina	GSNAP	1587	1584	1666	1518	1867	1074	1008	1146	1168	1114	0.00793651	0.0303299	6.77446e-06	9.23729e-05
ENSMUSG00000000093	Tbx2	Illumina	GSNAP	20	19	19	13	14	28	24	20	21	28	0.0153332	0.0391073	0.0106947	0.0248787
ENSMUSG00000000120	Ngfr	Illumina	GSNAP	40	27	19	28	20	95	33	79	50	67	0.015873	0.0391073	0.00473519	0.0127678
ENSMUSG00000000126	Wnt9a	Illumina	GSNAP	16	15	10	11	18	4	2	3	4	4	0.0111594	0.0329828	2.00142e-05	0.000187711
ENSMUSG00000000127	Fer	Illumina	GSNAP	112	62	96	62	66	99	159	134	118	87	0.0593271	0.110788	0.0234076	0.0480082
ENSMUSG00000000131	Xpo6	Illumina	GSNAP	530	475	454	471	412	505	436	472	452	440	0.690476	0.771082	0.800271	0.86641
ENSMUSG00000000134	Tcfe3	Illumina	GSNAP	359	382	325	405	329	748	685	1021	848	786	0.00793651	0.0303299	1.7831e-06	3.84139e-05
ENSMUSG00000000142	Axin2	Illumina	GSNAP	79	81	63	28	78	68	23	50	33	37	0.150794	0.234677	0.120282	0.189483
ENSMUSG00000000148	Baat1	Illumina	GSNAP	125	131	139	142	106	194	118	123	112	125	0.600402	0.696449	0.787926	0.855911
ENSMUSG00000000149	Gna12	Illumina	GSNAP	1737	1635	1621	1662	981	605	560	498	581	691	0.00793651	0.0303299	1.299e-05	0.000140919
ENSMUSG00000000154	Slc22a18	Illumina	GSNAP	896	998	991	1227	842	738	507	727	773	732	0.00793651	0.0303299	0.00416276	0.0114396
ENSMUSG00000000159	Igsf5	Illumina	GSNAP	429	361	363	343	377	194	229	179	200	219	0.00793651	0.0303299	1.56373e-06	3.51942e-05
ENSMUSG00000000167	Pih1d2	Illumina	GSNAP	6	10	9	7	12	3	6	10	2	3	0.0916903	0.161377	0.0275829	0.0551084
ENSMUSG00000000168	Dlat	Illumina	GSNAP	529	584	600	511	664	254	221	374	334	212	0.00793651	0.0303299	7.13477e-05	0.000461016
ENSMUSG00000000171	Sdhd	Illumina	GSNAP	2757	2863	3035	2553	2530	1675	1501	1775	1837	1619	0.00793651	0.0303299	2.6307e-06	4.91939e-05
ENSMUSG00000000184	Ccnd2	Illumina	GSNAP	118	95	82	65	72	113	103	75	65	51	0.753298	0.825924	0.65546	0.740699
ENSMUSG00000000194	Gpr107	Illumina	GSNAP	306	305	278	315	273	394	379	342	324	395	0.00793651	0.0303299	0.00166465	0.00538601
ENSMUSG00000000204	Slfn4	Illumina	GSNAP	15	3	4	0	5	123	172	85	179	116	0.00793651	0.0303299	3.32224e-05	0.000264883
ENSMUSG00000000247	Lhx2	Illumina	GSNAP	23	15	16	27	12	19	5	5	7	10	0.0593271	0.110788	0.0150702	0.0332327
ENSMUSG00000000253	Gmpr	Illumina	GSNAP	7	8	3	7	4	2	3	4	1	4	0.0704846	0.130684	0.0289397	0.0574367
ENSMUSG00000000266	Mid2	Illumina	GSNAP	114	95	107	73	61	84	99	68	65	65	0.401965	0.524289	0.297576	0.399528
ENSMUSG00000000275	Trim25	Illumina	GSNAP	1545	1575	1188	1250	2080	1290	1182	1191	1301	1204	0.222222	0.320008	0.0735502	0.125512
ENSMUSG00000000276	Dgke	Illumina	GSNAP	51	44	46	31	42	28	42	36	34	32	0.116074	0.192544	0.0748418	0.127264
ENSMUSG00000000278	Scpep1	Illumina	GSNAP	447	421	370	470	491	366	325	300	372	323	0.015873	0.0391073	0.00205599	0.00640881
ENSMUSG00000000282	Mnt	Illumina	GSNAP	163	153	155	178	99	183	117	187	194	195	0.0952381	0.161377	0.253541	0.350376
ENSMUSG00000000290	Itgb2	Illumina	GSNAP	68	63	55	46	38	85	86	45	74	53	0.309524	0.419072	0.183871	0.268216
ENSMUSG00000000295	Hddc2	Illumina	GSNAP	11	8	13	11	12	10	9	13	14	14	0.460597	0.571194	0.516908	0.615056
ENSMUSG00000000296	Tpd52l1	Illumina	GSNAP	60	56	71	59	61	52	27	59	44	38	0.027803	0.0636118	0.0196277	0.0412802
ENSMUSG00000000301	Pemt	Illumina	GSNAP	2276	2747	2879	3129	2560	1892	1639	2101	1874	1883	0.00793651	0.0303299	0.000261323	0.00123708
ENSMUSG00000000303	Cdh1	Illumina	GSNAP	946	594	598	672	418	468	230	529	508	366	0.0555556	0.106209	0.0442927	0.0820421
ENSMUSG00000000305	Cdh4	Illumina	GSNAP	8	12	8	6	9	10	12	3	4	9	1	1	0.435297	0.535648
ENSMUSG00000000317	Bcl6b	Illumina	GSNAP	28	22	26	12	12	57	39	28	26	43	0.035015	0.0740374	0.0123342	0.0280726
ENSMUSG00000000318	Clec10a	Illumina	GSNAP	4	2	2	4	4	6	1	4	0	2	0.585131	0.689545	0.303651	0.405712
ENSMUSG00000000320	Alox12	Illumina	GSNAP	10	4	1	6	2	1	9	2	8	4	1	1	0.940726	0.977481
ENSMUSG00000000325	Arvcf	Illumina	GSNAP	163	146	157	173	70	81	23	63	52	75	0.031746	0.0676862	0.00625018	0.015989
ENSMUSG00000000326	Comt	Illumina	GSNAP	10371	8583	7664	9135	6010	3731	2735	5039	3076	3537	0.00793651	0.0303299	9.742e-05	0.000585892
ENSMUSG00000000339	Rtcd1	Illumina	GSNAP	100	99	113	89	89	96	92	80	84	104	0.401965	0.524289	0.303106	0.405125
ENSMUSG00000000340	Dbt	Illumina	GSNAP	1403	1627	1531	1205	1524	933	826	862	951	852	0.00793651	0.0303299	9.35885e-06	0.000113817
ENSMUSG00000000346	Dazap2	Illumina	GSNAP	1533	1568	1428	1371	1630	1499	1301	1479	1432	1287	0.222222	0.320008	0.143531	0.218906
ENSMUSG00000000355	Mcts1	Illumina	GSNAP	323	389	337	317	436	252	255	260	238	278	0.00793651	0.0303299	0.000606473	0.00239973
ENSMUSG00000000359	Rem1	Illumina	GSNAP	5	1	4	2	1	1	3	1	1	2	0.433848	0.544961	0.348032	0.452422
ENSMUSG00000000374	Trappc10	Illumina	GSNAP	433	448	413	382	378	473	459	442	465	476	0.015873	0.0391073	0.00948483	0.0225419
ENSMUSG00000000378	Ccm2	Illumina	GSNAP	190	198	234	201	175	217	215	212	240	233	0.0952381	0.161377	0.053458	0.0958205
ENSMUSG00000000384	Tbrg4	Illumina	GSNAP	335	365	465	377	279	476	380	425	410	546	0.0555556	0.106209	0.0571716	0.10153
ENSMUSG00000000385	Tmprss2	Illumina	GSNAP	54	64	42	37	55	62	69	92	75	78	0.015873	0.0391073	0.0048758	0.0130758
ENSMUSG00000000386	Mx1	Illumina	GSNAP	28	17	26	12	13	9	9	15	12	11	0.0458662	0.093807	0.0350546	0.0674924
ENSMUSG00000000399	Ndufa9	Illumina	GSNAP	1430	1529	1638	1639	1674	1224	1149	1226	1183	1189	0.00793651	0.0303299	1.41805e-05	0.000149587
ENSMUSG00000000409	Lck	Illumina	GSNAP	9	9	12	8	7	8	10	5	3	9	0.457807	0.571194	0.187205	0.272279
ENSMUSG00000000420	Galnt1	Illumina	GSNAP	745	719	642	514	685	478	490	483	429	451	0.00793651	0.0303299	0.00067312	0.00260373
ENSMUSG00000000439	Mkrn2	Illumina	GSNAP	167	180	154	141	130	99	88	68	102	100	0.00793651	0.0303299	0.000226708	0.00110109
ENSMUSG00000000440	Pparg	Illumina	GSNAP	112	70	191	135	125	80	64	70	79	54	0.046533	0.0940466	0.0116846	0.0268162
ENSMUSG00000000441	Raf1	Illumina	GSNAP	1256	1051	1086	1099	1005	1002	989	1019	1040	972	0.031746	0.0676862	0.0587371	0.103926
ENSMUSG00000000486	42979	Illumina	GSNAP	11	8	8	9	11	6	3	8	13	5	0.203092	0.306132	0.122725	0.192562
ENSMUSG00000000489	Pdgfb	Illumina	GSNAP	10	12	14	14	8	31	15	15	19	18	0.0116673	0.0329828	0.0150373	0.0331832
ENSMUSG00000000530	Acvrl1	Illumina	GSNAP	31	11	28	18	21	32	31	15	14	17	1	1	0.991634	0.997474
ENSMUSG00000000531	Grasp	Illumina	GSNAP	13	17	16	5	9	11	14	13	15	22	0.600402	0.696449	0.254896	0.351855
ENSMUSG00000000532	Acvr1b	Illumina	GSNAP	163	142	129	124	88	204	416	471	432	329	0.00793651	0.0303299	0.000272429	0.00127521
ENSMUSG00000000538	Tom1l2	Illumina	GSNAP	528	516	489	678	509	673	670	561	574	651	0.150794	0.234677	0.057591	0.102151
ENSMUSG00000000552	Zfp385a	Illumina	GSNAP	81	69	142	108	65	67	48	53	60	66	0.031746	0.0676862	0.0257238	0.0519614
ENSMUSG00000000555	Itga5	Illumina	GSNAP	273	325	314	228	218	416	247	280	237	298	0.690476	0.771082	0.533679	0.629022
ENSMUSG00000000561	Wdr77	Illumina	GSNAP	451	528	435	414	419	935	892	968	838	878	0.00793651	0.0303299	1.31033e-07	7.86949e-06
ENSMUSG00000000563	Atp5f1	Illumina	GSNAP	2326	2368	2309	2235	2533	1740	1712	1891	1792	1826	0.00793651	0.0303299	7.03567e-06	9.42914e-05
ENSMUSG00000000567	Sox9	Illumina	GSNAP	37	37	28	23	24	81	87	86	114	62	0.0119252	0.0329828	2.94044e-05	0.000244591
ENSMUSG00000000568	Hnrnpd	Illumina	GSNAP	514	511	466	334	465	365	364	365	355	368	0.142457	0.230295	0.0184832	0.0393633
ENSMUSG00000000581	C1d	Illumina	GSNAP	576	543	507	412	579	341	360	373	339	334	0.00793651	0.0303299	0.000158765	0.000840693
ENSMUSG00000000594	Gm2a	Illumina	GSNAP	1359	1571	1540	1620	1587	879	620	907	883	770	0.00793651	0.0303299	8.322e-06	0.000104771
ENSMUSG00000000600	Krit1	Illumina	GSNAP	241	235	230	183	256	249	324	295	288	286	0.015873	0.0391073	0.00708352	0.0177515
ENSMUSG00000000605	Clcn4-2	Illumina	GSNAP	1017	1050	981	837	996	901	1029	953	1001	853	0.690476	0.771082	0.599249	0.690995
ENSMUSG00000000627	Sema4f	Illumina	GSNAP	1	1	0	0	1	5	4	8	7	4	0.0106623	0.0329828	8.34937e-05	0.000519201
ENSMUSG00000000628	Hk2	Illumina	GSNAP	14	11	23	14	4	45	34	37	29	17	0.0211767	0.0498994	0.0086063	0.0208078
ENSMUSG00000000631	Myo18a	Illumina	GSNAP	1597	1425	1543	1515	930	1960	1691	1826	1918	1830	0.00793651	0.0303299	0.0137533	0.0307603
ENSMUSG00000000673	Haao	Illumina	GSNAP	3487	3690	4536	5168	3586	3106	2115	3127	2882	2807	0.00793651	0.0303299	0.00409519	0.0112988
ENSMUSG00000000682	Cd52	Illumina	GSNAP	73	39	52	35	38	51	53	35	32	30	0.345742	0.459798	0.393719	0.494587
ENSMUSG00000000686	Abhd15	Illumina	GSNAP	331	418	384	371	294	222	156	119	173	219	0.00793651	0.0303299	0.000162991	0.000856582
ENSMUSG00000000693	Loxl3	Illumina	GSNAP	28	31	22	24	15	21	15	10	10	13	0.0273285	0.0633834	0.0119831	0.0273869
ENSMUSG00000000708	Kat2b	Illumina	GSNAP	1431	1279	1197	1141	1388	449	400	587	550	460	0.00793651	0.0303299	3.64092e-07	1.44916e-05
ENSMUSG00000000711	Rab5b	Illumina	GSNAP	1303	1162	1078	1040	1289	824	776	762	777	675	0.00793651	0.0303299	2.2373e-05	0.000202186
ENSMUSG00000000732	Icosl	Illumina	GSNAP	16	9	8	7	13	30	30	21	23	22	0.0119252	0.0329828	0.000264586	0.00124723
ENSMUSG00000000738	Spg7	Illumina	GSNAP	524	485	517	508	369	459	361	415	437	423	0.0952381	0.161377	0.108309	0.173756
ENSMUSG00000000739	Sult5a1	Illumina	GSNAP	129	71	76	95	83	43	32	67	84	71	0.0749129	0.136524	0.0374695	0.0714262
ENSMUSG00000000740	Rpl13	Illumina	GSNAP	103	118	134	153	122	159	114	153	95	152	0.753298	0.825924	0.634633	0.722689
ENSMUSG00000000743	Chmp1a	Illumina	GSNAP	683	708	712	681	535	594	505	544	603	630	0.0952381	0.161377	0.0565878	0.100644
ENSMUSG00000000751	Rpa1	Illumina	GSNAP	398	375	355	272	366	166	140	146	157	151	0.00793651	0.0303299	1.07633e-06	2.80429e-05
ENSMUSG00000000753	Serpinf1	Illumina	GSNAP	6147	7004	6981	7718	6460	5163	4071	5122	5030	5372	0.00793651	0.0303299	0.000378742	0.00165117
ENSMUSG00000000759	Tubgcp3	Illumina	GSNAP	273	222	273	269	272	285	277	296	224	292	0.0936926	0.161377	0.46926	0.568201
ENSMUSG00000000776	Polr3d	Illumina	GSNAP	63	81	83	62	64	243	273	316	217	261	0.00793651	0.0303299	1.20327e-07	7.58059e-06
ENSMUSG00000000782	Tcf7	Illumina	GSNAP	47	48	56	38	44	25	21	19	16	30	0.00793651	0.0303299	0.000110023	0.000643804
ENSMUSG00000000787	Ddx3x	Illumina	GSNAP	3129	2661	3197	2544	3059	3888	5562	4770	5325	4087	0.00793651	0.0303299	0.000177765	0.000915138
ENSMUSG00000000791	Il12rb1	Illumina	GSNAP	27	23	34	18	21	39	51	35	30	51	0.0211767	0.0498994	0.00589263	0.0152443
ENSMUSG00000000804	Usp32	Illumina	GSNAP	527	399	444	518	580	444	634	432	573	459	0.916563	0.957849	0.778481	0.848169
ENSMUSG00000000805	Car4	Illumina	GSNAP	0	0	0	0	0	4	11	9	9	3	0.00729036	0.0303299	1.05465e-05	0.000122448
ENSMUSG00000000811	Txnrd3	Illumina	GSNAP	143	96	102	86	89	94	72	106	95	85	0.420635	0.532494	0.286368	0.387198
ENSMUSG00000000823	Znf512b	Illumina	GSNAP	618	468	481	441	383	237	136	196	158	203	0.00793651	0.0303299	1.61821e-05	0.000162957
ENSMUSG00000000826	Dnajc5	Illumina	GSNAP	1069	1269	1076	866	1127	1541	1594	1407	1611	1550	0.00793651	0.0303299	0.000255074	0.00121468
ENSMUSG00000000827	Tpd52l2	Illumina	GSNAP	412	431	401	403	393	454	523	455	464	447	0.00793651	0.0303299	0.0032074	0.00925552
ENSMUSG00000000838	Fmr1	Illumina	GSNAP	361	289	309	310	313	266	329	263	313	243	0.345742	0.459798	0.111584	0.178062
ENSMUSG00000000876	Pxmp4	Illumina	GSNAP	883	893	998	1178	1125	822	756	882	746	886	0.015873	0.0391073	0.0110349	0.0255195
ENSMUSG00000000881	Dlg3	Illumina	GSNAP	317	328	233	244	255	138	84	74	82	120	0.00793651	0.0303299	1.54048e-05	0.000157239
ENSMUSG00000000884	Gnb1l	Illumina	GSNAP	10	16	18	14	13	9	6	13	5	13	0.0570079	0.108407	0.0398912	0.0752864
ENSMUSG00000000901	Mmp11	Illumina	GSNAP	6	8	4	1	2	5	1	1	2	1	0.194511	0.294554	0.158571	0.237338
ENSMUSG00000000902	Smarcb1	Illumina	GSNAP	173	242	207	211	154	183	117	158	155	146	0.0952381	0.161377	0.0319807	0.0624422
ENSMUSG00000000915	Hip1r	Illumina	GSNAP	442	515	425	536	387	1692	1329	1808	1752	1747	0.00793651	0.0303299	3.44881e-08	3.95536e-06
ENSMUSG00000000916	Nsun5	Illumina	GSNAP	121	118	123	105	82	137	109	129	121	128	0.116074	0.192544	0.124957	0.195426
ENSMUSG00000000934	Top1mt	Illumina	GSNAP	204	177	230	198	191	147	142	178	156	120	0.015873	0.0391073	0.00268963	0.0079832
ENSMUSG00000000948	Snrpn	Illumina	GSNAP	73	98	85	77	95	71	49	79	61	50	0.031746	0.0676862	0.0105672	0.0246344
ENSMUSG00000000957	Mmp14	Illumina	GSNAP	279	356	293	149	192	172	140	139	124	127	0.015873	0.0391073	0.00863127	0.0208518
ENSMUSG00000000958	Slc7a7	Illumina	GSNAP	38	31	23	36	25	119	85	112	114	74	0.00793651	0.0303299	9.57243e-06	0.000115682
ENSMUSG00000000959	Oxa1l	Illumina	GSNAP	438	482	495	497	403	360	299	336	363	318	0.00793651	0.0303299	0.000200927	0.00100837
ENSMUSG00000000976	Heatr6	Illumina	GSNAP	253	294	265	198	165	428	413	485	567	464	0.00793651	0.0303299	9.07418e-05	0.000554626
ENSMUSG00000001016	Ilf2	Illumina	GSNAP	189	195	189	166	198	204	193	213	214	226	0.0361451	0.0748093	0.024316	0.049554
ENSMUSG00000001017	2500003M10Rik	Illumina	GSNAP	720	701	648	668	759	717	682	698	695	670	0.84127	0.892923	0.834514	0.894259
ENSMUSG00000001018	Snapin	Illumina	GSNAP	262	240	222	166	191	92	89	99	81	79	0.00793651	0.0303299	5.72499e-06	8.20938e-05
ENSMUSG00000001020	S100a4	Illumina	GSNAP	5	2	2	3	3	12	19	6	17	11	0.0116673	0.0329828	0.00050882	0.0020975
ENSMUSG00000001025	S100a6	Illumina	GSNAP	14	6	17	10	10	46	41	25	59	25	0.0116673	0.0329828	0.000710905	0.00272248
ENSMUSG00000001029	Icam2	Illumina	GSNAP	17	36	20	15	17	29	27	20	15	24	0.527089	0.640623	0.535032	0.630183
ENSMUSG00000001034	Mapk7	Illumina	GSNAP	32	28	25	31	11	45	44	34	34	38	0.0119252	0.0329828	0.0255729	0.0517178
ENSMUSG00000001036	Epn2	Illumina	GSNAP	126	148	112	112	120	137	124	139	108	112	1	1	0.947031	0.982636
ENSMUSG00000001039	B9d1	Illumina	GSNAP	1	6	2	5	1	2	4	0	3	4	0.916051	0.957849	0.744162	0.817558
ENSMUSG00000001052	Sec24b	Illumina	GSNAP	322	290	274	333	301	374	335	362	310	349	0.031746	0.0676862	0.0233567	0.0479103
ENSMUSG00000001053	N4bp3	Illumina	GSNAP	23	27	20	23	9	32	13	9	8	20	0.399075	0.524289	0.35968	0.461634
ENSMUSG00000001054	Rmnd5b	Illumina	GSNAP	119	149	139	109	97	148	130	141	137	158	0.222222	0.320008	0.0728518	0.124486
ENSMUSG00000001056	Nhp2	Illumina	GSNAP	202	165	206	185	138	289	280	282	299	292	0.00793651	0.0303299	4.97247e-05	0.000355686
ENSMUSG00000001062	1300018I17Rik	Illumina	GSNAP	202	262	238	237	174	145	98	132	98	157	0.0119252	0.0329828	0.000622952	0.00245099
ENSMUSG00000001065	Zfp276	Illumina	GSNAP	271	340	294	248	223	392	239	318	325	423	0.222222	0.320008	0.113216	0.18018
ENSMUSG00000001082	Mfsd10	Illumina	GSNAP	42	42	41	50	21	72	47	49	36	51	0.20869	0.310193	0.143471	0.218836
ENSMUSG00000001089	Luzp1	Illumina	GSNAP	307	249	243	249	300	259	276	218	218	214	0.2073	0.3099	0.102263	0.165612
ENSMUSG00000001095	Slc13a2	Illumina	GSNAP	31	53	54	34	37	13	2	10	4	5	0.00793651	0.0303299	6.55061e-05	0.000434972
ENSMUSG00000001098	Kctd10	Illumina	GSNAP	163	162	196	140	113	298	224	271	244	281	0.00793651	0.0303299	0.000287509	0.00132561
ENSMUSG00000001100	Poldip2	Illumina	GSNAP	1103	1123	1227	1073	1141	862	812	921	863	850	0.00793651	0.0303299	1.32793e-05	0.000143048
ENSMUSG00000001103	Sebox	Illumina	GSNAP	4	8	7	5	7	51	63	67	50	67	0.0116673	0.0329828	4.3277e-08	4.26984e-06
ENSMUSG00000001105	Ift20	Illumina	GSNAP	426	486	505	390	388	518	520	467	421	557	0.150794	0.234677	0.105516	0.170073
ENSMUSG00000001119	Col6a1	Illumina	GSNAP	112	98	105	116	86	95	30	53	62	43	0.015873	0.0391073	0.00351415	0.00992824
ENSMUSG00000001120	Pcbp3	Illumina	GSNAP	10	12	16	11	7	19	37	15	14	18	0.031746	0.0676862	0.0253382	0.051331
ENSMUSG00000001123	Lgals9	Illumina	GSNAP	4338	4353	3994	4769	5700	4399	3870	5169	4611	3697	0.690476	0.771082	0.470832	0.569718
ENSMUSG00000001127	Araf	Illumina	GSNAP	883	789	825	861	706	784	755	774	767	805	0.222222	0.320008	0.35221	0.456661
ENSMUSG00000001128	Cfp	Illumina	GSNAP	199	138	163	170	79	206	191	140	132	183	0.547619	0.646757	0.366194	0.465949
ENSMUSG00000001131	Timp1	Illumina	GSNAP	1	0	1	0	1	82	111	98	98	63	0.0106623	0.0329828	7.86271e-08	6.26375e-06
ENSMUSG00000001134	Uxt	Illumina	GSNAP	54	43	64	59	44	40	41	61	44	40	0.171904	0.264543	0.188167	0.273471
ENSMUSG00000001138	Cnnm3	Illumina	GSNAP	143	162	138	197	146	116	96	97	107	102	0.00793651	0.0303299	0.000340774	0.00151969
ENSMUSG00000001143	Lman2l	Illumina	GSNAP	292	293	227	213	225	185	225	200	169	179	0.027803	0.0636118	0.0109998	0.0254615
ENSMUSG00000001150	Mcm3ap	Illumina	GSNAP	392	430	423	374	325	362	388	315	298	302	0.0555556	0.106209	0.0541038	0.0968425
ENSMUSG00000001151	Pcnt	Illumina	GSNAP	194	168	167	225	114	229	181	151	166	214	0.84127	0.892923	0.479674	0.578408
ENSMUSG00000001155	Ftcd	Illumina	GSNAP	4684	5465	5273	5807	3584	2549	1586	2220	2390	2515	0.00793651	0.0303299	6.02818e-05	0.000408937
ENSMUSG00000001156	Mxd1	Illumina	GSNAP	103	91	72	92	87	232	299	174	219	246	0.00793651	0.0303299	7.85841e-06	0.000100922
ENSMUSG00000001157	Gmcl1	Illumina	GSNAP	163	180	154	144	166	169	145	180	169	165	0.461975	0.571194	0.615792	0.705835
ENSMUSG00000001158	Snrnp27	Illumina	GSNAP	137	200	146	145	167	172	174	146	137	166	0.833534	0.892923	0.936823	0.974553
ENSMUSG00000001166	Oas1c	Illumina	GSNAP	16	20	21	12	8	3	2	11	5	10	0.031746	0.0676862	0.011923	0.0272657
ENSMUSG00000001173	Ocrl	Illumina	GSNAP	105	93	88	68	63	71	47	61	62	55	0.031746	0.0676862	0.0180637	0.0385941
ENSMUSG00000001175	Calm1	Illumina	GSNAP	2077	2142	1978	1774	2339	1931	1923	1870	1727	1599	0.0555556	0.106209	0.0501007	0.0908514
ENSMUSG00000001211	Agpat3	Illumina	GSNAP	2296	2158	2268	2311	1835	1397	1292	1333	1518	1517	0.00793651	0.0303299	1.62516e-05	0.000163494
ENSMUSG00000001227	Sema6b	Illumina	GSNAP	33	20	32	37	8	100	93	118	133	120	0.00793651	0.0303299	6.00433e-05	0.00040804
ENSMUSG00000001228	Uhrf1	Illumina	GSNAP	3	4	8	4	4	5	1	1	3	2	0.110492	0.186344	0.0418107	0.07817
ENSMUSG00000001229	Dpp9	Illumina	GSNAP	534	556	552	545	345	1880	2030	1883	1717	2008	0.00793651	0.0303299	7.74596e-08	6.26375e-06
ENSMUSG00000001240	Ramp2	Illumina	GSNAP	61	86	79	46	54	52	45	29	34	44	0.015873	0.0391073	0.0132995	0.0299064
ENSMUSG00000001247	Lsr	Illumina	GSNAP	1694	1555	2041	1858	1200	1944	2063	1822	1803	2059	0.150794	0.234677	0.0983076	0.160168
ENSMUSG00000001248	Gramd1a	Illumina	GSNAP	135	120	118	139	75	254	146	151	161	252	0.00793651	0.0303299	0.0129195	0.0291713
ENSMUSG00000001249	Hpn	Illumina	GSNAP	3266	3031	3871	4210	2305	3135	2107	2730	2903	3422	0.309524	0.419072	0.275028	0.374633
ENSMUSG00000001270	Ckb	Illumina	GSNAP	19	11	17	20	8	19	2	8	3	8	0.111612	0.187833	0.0501802	0.0909312
ENSMUSG00000001280	Sp1	Illumina	GSNAP	676	656	593	655	695	872	1155	920	1061	813	0.00793651	0.0303299	0.000270365	0.00126747
ENSMUSG00000001281	Itgb7	Illumina	GSNAP	15	25	21	13	16	18	5	6	5	6	0.0585526	0.11059	0.0041186	0.011344
ENSMUSG00000001285	Myg1	Illumina	GSNAP	155	187	211	183	112	152	155	164	175	176	0.463344	0.571194	0.935121	0.973499
ENSMUSG00000001288	Rarg	Illumina	GSNAP	63	66	79	49	24	32	31	16	25	27	0.0952381	0.161377	0.0166336	0.036074
ENSMUSG00000001289	Pfdn5	Illumina	GSNAP	496	595	602	547	506	437	410	435	404	431	0.00793651	0.0303299	0.000229691	0.00111277
ENSMUSG00000001300	Efnb2	Illumina	GSNAP	41	29	24	24	27	20	21	9	20	11	0.0116673	0.0329828	0.00856542	0.0207178
ENSMUSG00000001305	Rrp15	Illumina	GSNAP	129	140	119	87	102	233	216	241	247	217	0.00793651	0.0303299	8.36442e-06	0.000105047
ENSMUSG00000001313	Rnd2	Illumina	GSNAP	103	120	165	122	129	92	54	80	55	66	0.00793651	0.0303299	0.000581271	0.00232629
ENSMUSG00000001323	Srr	Illumina	GSNAP	1553	1642	1620	1203	1864	759	861	956	958	773	0.00793651	0.0303299	4.21882e-05	0.000316195
ENSMUSG00000001334	Fndc5	Illumina	GSNAP	7	3	6	3	4	3	0	2	0	1	0.0196244	0.0475362	0.00620715	0.0159027
ENSMUSG00000001348	Acp5	Illumina	GSNAP	1253	1258	1406	1641	954	1396	1289	1446	1775	1525	0.222222	0.320008	0.174692	0.257391
ENSMUSG00000001366	Fbxo9	Illumina	GSNAP	754	811	674	678	787	395	376	398	466	447	0.00793651	0.0303299	1.68296e-06	3.69578e-05
ENSMUSG00000001376	Ccdc132	Illumina	GSNAP	206	184	167	166	201	223	213	194	241	177	0.150794	0.234677	0.0986149	0.160635
ENSMUSG00000001379	Apbb3	Illumina	GSNAP	121	159	193	164	162	346	232	399	301	344	0.00793651	0.0303299	0.000147928	0.00079742
ENSMUSG00000001380	Hars	Illumina	GSNAP	484	509	467	368	394	557	625	560	536	575	0.00793651	0.0303299	0.00290118	0.0084995
ENSMUSG00000001383	Zmat2	Illumina	GSNAP	473	472	435	369	443	379	371	370	345	314	0.0555556	0.106209	0.00489094	0.0131095
ENSMUSG00000001403	Ube2c	Illumina	GSNAP	2	9	3	6	6	14	8	3	8	5	0.460597	0.571194	0.30127	0.403198
ENSMUSG00000001415	Smg5	Illumina	GSNAP	608	540	605	416	358	855	765	707	693	906	0.00793651	0.0303299	0.00222165	0.00681874
ENSMUSG00000001416	Cct3	Illumina	GSNAP	1410	1565	1422	1224	1305	2142	2468	2185	2056	1954	0.00793651	0.0303299	1.70109e-05	0.000168857
ENSMUSG00000001417	Rhbg	Illumina	GSNAP	78	71	61	66	52	64	32	48	59	55	0.0952381	0.161377	0.0810298	0.136115
ENSMUSG00000001418	0610031J06Rik	Illumina	GSNAP	640	688	676	791	557	713	578	701	685	666	0.84127	0.892923	0.971335	0.995304
ENSMUSG00000001419	Mef2d	Illumina	GSNAP	361	465	435	498	426	490	366	498	534	470	0.249153	0.351922	0.371278	0.471366
ENSMUSG00000001420	Tmem79	Illumina	GSNAP	13	24	24	29	24	16	6	8	14	20	0.0570079	0.108407	0.0262287	0.0527595
ENSMUSG00000001424	Snd1	Illumina	GSNAP	1823	1754	1784	1624	1337	1573	1810	1650	1451	1566	0.547619	0.646757	0.67129	0.754318
ENSMUSG00000001435	Col18a1	Illumina	GSNAP	8168	7020	8465	10362	4643	6940	3866	5307	5847	6568	0.0952381	0.161377	0.0994272	0.161718
ENSMUSG00000001436	Slc19a1	Illumina	GSNAP	96	138	138	150	70	91	70	75	92	80	0.114961	0.19218	0.0512635	0.0925997
ENSMUSG00000001440	Kpnb1	Illumina	GSNAP	1678	1885	1710	1199	1529	2521	2596	2140	2156	2122	0.00793651	0.0303299	0.00140922	0.00470147
ENSMUSG00000001441	Npepps	Illumina	GSNAP	552	495	375	440	522	488	464	472	495	409	0.600402	0.696449	0.838503	0.897658
ENSMUSG00000001445	Mrpl10	Illumina	GSNAP	570	577	589	591	486	494	506	532	484	476	0.0555556	0.106209	0.0209166	0.0435778
ENSMUSG00000001467	Cyp51	Illumina	GSNAP	2696	1137	1534	1834	1934	2635	2576	2600	2349	2339	0.150794	0.234677	0.0265936	0.0533817
ENSMUSG00000001472	Tcf25	Illumina	GSNAP	1859	1741	1753	1774	1545	2060	1805	1906	1812	1907	0.031746	0.0676862	0.0448184	0.082876
ENSMUSG00000001473	Tubb6	Illumina	GSNAP	49	53	65	51	18	275	354	354	253	352	0.0119252	0.0329828	2.51733e-06	4.77649e-05
ENSMUSG00000001482	Def8	Illumina	GSNAP	551	642	586	446	494	325	262	227	251	249	0.00793651	0.0303299	9.38339e-06	0.000113845
ENSMUSG00000001506	Col1a1	Illumina	GSNAP	101	41	48	87	33	154	25	46	81	40	0.84127	0.892923	0.992591	0.998028
ENSMUSG00000001507	Itga3	Illumina	GSNAP	85	111	85	65	65	81	70	90	63	76	0.674236	0.769692	0.583408	0.676127
ENSMUSG00000001517	Foxm1	Illumina	GSNAP	4	4	3	3	8	8	5	8	6	7	0.0886833	0.160783	0.032289	0.0629641
ENSMUSG00000001518	Itfg2	Illumina	GSNAP	145	125	137	138	99	185	180	193	158	199	0.00793651	0.0303299	0.000919061	0.00332967
ENSMUSG00000001521	Tulp3	Illumina	GSNAP	16	11	14	10	11	21	20	15	18	11	0.0906884	0.161377	0.0654452	0.113726
ENSMUSG00000001524	Gtf2h4	Illumina	GSNAP	138	123	147	123	78	116	112	89	118	100	0.142457	0.230295	0.370258	0.470497
ENSMUSG00000001525	Tubb5	Illumina	GSNAP	608	808	503	655	440	868	987	690	596	652	0.222222	0.320008	0.106315	0.171056
ENSMUSG00000001542	Ell2	Illumina	GSNAP	1021	1032	835	885	1127	1782	2159	1868	2349	2063	0.00793651	0.0303299	1.78925e-06	3.84139e-05
ENSMUSG00000001552	Jup	Illumina	GSNAP	407	491	475	419	260	433	263	409	334	358	0.420635	0.532494	0.386894	0.487806
ENSMUSG00000001555	Fkbp10	Illumina	GSNAP	8	12	13	15	8	18	9	7	15	8	1	1	0.941828	0.978427
ENSMUSG00000001569	Nom1	Illumina	GSNAP	282	323	341	229	290	327	379	325	361	353	0.031746	0.0676862	0.0284045	0.0565442
ENSMUSG00000001576	Ergic1	Illumina	GSNAP	918	885	888	878	873	775	664	795	782	681	0.00793651	0.0303299	0.00113828	0.00395885
ENSMUSG00000001588	Acap1	Illumina	GSNAP	39	36	38	43	33	27	26	19	17	31	0.00793651	0.0303299	0.00222302	0.00682011
ENSMUSG00000001604	Tcea3	Illumina	GSNAP	519	565	559	644	477	244	169	314	337	243	0.00793651	0.0303299	9.62575e-05	0.000581403
ENSMUSG00000001627	Ifrd1	Illumina	GSNAP	238	215	223	253	253	297	263	316	256	253	0.0200082	0.0483026	0.0181979	0.0388524
ENSMUSG00000001630	Stk38l	Illumina	GSNAP	328	298	340	215	361	236	313	360	330	264	0.84127	0.892923	0.861994	0.916107
ENSMUSG00000001632	Brpf1	Illumina	GSNAP	189	196	241	223	174	417	396	403	460	441	0.00793651	0.0303299	5.5299e-07	1.87651e-05
ENSMUSG00000001642	Akr1b3	Illumina	GSNAP	10	11	15	16	13	20	6	10	5	6	0.171904	0.264543	0.0997777	0.162185
ENSMUSG00000001663	Gstt1	Illumina	GSNAP	1612	1778	2653	2512	1902	1460	1118	1631	1555	1366	0.015873	0.0391073	0.0081429	0.0198561
ENSMUSG00000001665	Gstt3	Illumina	GSNAP	343	602	791	448	663	307	242	349	392	219	0.031746	0.0676862	0.00609052	0.0156509
ENSMUSG00000001666	Ddt	Illumina	GSNAP	1489	1761	1969	2066	1387	1394	1008	1252	1361	1398	0.031746	0.0676862	0.0108452	0.0251603
ENSMUSG00000001670	Tat	Illumina	GSNAP	20168	32872	22812	10553	16724	40990	46882	57889	56452	55499	0.00793651	0.0303299	0.000436616	0.00185354
ENSMUSG00000001672	Marveld3	Illumina	GSNAP	26	18	14	14	12	29	34	19	28	38	0.0211767	0.0498994	0.00794794	0.0194827
ENSMUSG00000001674	Ddx18	Illumina	GSNAP	111	121	104	102	98	163	163	177	187	150	0.0119252	0.0329828	1.46715e-05	0.000152282
ENSMUSG00000001687	Ubl3	Illumina	GSNAP	696	776	666	653	744	556	582	518	616	569	0.00793651	0.0303299	0.000700875	0.00268943
ENSMUSG00000001700	Gramd3	Illumina	GSNAP	620	508	522	718	921	331	417	408	338	269	0.00793651	0.0303299	0.000972035	0.00347599
ENSMUSG00000001707	Eef1e1	Illumina	GSNAP	111	149	134	123	144	195	165	220	184	145	0.015873	0.0391073	0.005205	0.0137832
ENSMUSG00000001729	Akt1	Illumina	GSNAP	747	586	654	595	328	731	610	515	544	678	1	1	0.573102	0.666242
ENSMUSG00000001739	Cldn15	Illumina	GSNAP	3	7	4	4	3	2	2	4	3	0	0.0856734	0.155607	0.0792354	0.133583
ENSMUSG00000001741	Il16	Illumina	GSNAP	34	36	34	39	29	14	17	17	19	19	0.011412	0.0329828	1.00068e-05	0.00011906
ENSMUSG00000001750	Tcirg1	Illumina	GSNAP	557	467	637	461	334	461	291	426	353	409	0.116074	0.192544	0.111396	0.177818
ENSMUSG00000001751	Naglu	Illumina	GSNAP	223	206	264	231	154	192	92	150	131	133	0.015873	0.0391073	0.0101077	0.0237143
ENSMUSG00000001755	Coasy	Illumina	GSNAP	1476	1430	1614	1541	1126	826	743	956	957	892	0.00793651	0.0303299	9.04177e-05	0.000553084
ENSMUSG00000001761	Smo	Illumina	GSNAP	82	72	56	84	52	86	55	50	44	48	0.222222	0.320008	0.178231	0.261678
ENSMUSG00000001763	Tspan33	Illumina	GSNAP	207	205	182	195	135	104	77	90	70	99	0.00793651	0.0303299	5.71684e-05	0.000393724
ENSMUSG00000001767	Crnkl1	Illumina	GSNAP	211	199	192	175	209	253	329	281	285	246	0.00793651	0.0303299	0.000291429	0.00133926
ENSMUSG00000001768	Rin2	Illumina	GSNAP	189	177	155	174	193	43	79	71	65	60	0.00793651	0.0303299	1.52314e-06	3.48114e-05
ENSMUSG00000001774	Chordc1	Illumina	GSNAP	482	890	576	487	790	607	857	637	640	540	0.690476	0.771082	0.784264	0.852948
ENSMUSG00000001783	D10Wsu52e	Illumina	GSNAP	688	789	696	697	717	811	834	865	829	778	0.015873	0.0391073	0.0020777	0.00646002
ENSMUSG00000001785	Pwp1	Illumina	GSNAP	213	275	236	189	213	353	315	389	351	290	0.0119252	0.0329828	0.000388919	0.00168788
ENSMUSG00000001786	Fbxo7	Illumina	GSNAP	280	271	232	221	276	210	191	160	149	177	0.00793651	0.0303299	0.000764211	0.00288139
ENSMUSG00000001794	Capns1	Illumina	GSNAP	1224	1215	1231	1243	1181	1004	842	983	971	915	0.00793651	0.0303299	3.58692e-05	0.00028103
ENSMUSG00000001802	Lrp3	Illumina	GSNAP	299	221	254	240	126	220	161	116	164	194	0.0952381	0.161377	0.150625	0.227446
ENSMUSG00000001829	Clpb	Illumina	GSNAP	477	524	468	481	461	433	405	451	436	395	0.00793651	0.0303299	0.00584266	0.0151354
ENSMUSG00000001833	42985	Illumina	GSNAP	615	746	529	464	645	710	731	605	595	587	0.84127	0.892923	0.370619	0.4708
ENSMUSG00000001844	Zdhhc4	Illumina	GSNAP	134	169	184	159	160	132	100	116	125	136	0.015873	0.0391073	0.00404748	0.0111963
ENSMUSG00000001847	Rac1	Illumina	GSNAP	1661	1673	1513	1497	1698	1442	1394	1369	1429	1420	0.00793651	0.0303299	0.00242036	0.00731964
ENSMUSG00000001855	Nup214	Illumina	GSNAP	216	233	230	221	154	291	231	240	249	254	0.015873	0.0391073	0.0425914	0.0793306
ENSMUSG00000001870	Ltbp1	Illumina	GSNAP	59	45	32	30	28	27	18	27	30	12	0.0273285	0.0633834	0.0283797	0.0565094
ENSMUSG00000001891	Ugp2	Illumina	GSNAP	5198	5744	5235	5266	6196	2214	1987	2459	2546	2317	0.00793651	0.0303299	3.75638e-08	4.00994e-06
ENSMUSG00000001909	Trmt1	Illumina	GSNAP	335	298	331	341	255	413	307	357	327	417	0.222222	0.320008	0.0793522	0.133735
ENSMUSG00000001910	Nacc1	Illumina	GSNAP	436	443	442	376	265	539	454	464	461	450	0.00793651	0.0303299	0.0630497	0.110262
ENSMUSG00000001911	Nfix	Illumina	GSNAP	889	761	767	716	460	419	297	312	364	389	0.00793651	0.0303299	0.000313163	0.00141962
ENSMUSG00000001918	Slc1a5	Illumina	GSNAP	48	36	44	26	29	136	62	77	66	111	0.00793651	0.0303299	0.00127628	0.00433474
ENSMUSG00000001924	Uba1	Illumina	GSNAP	2402	2529	2357	2119	2249	2753	2347	2476	2437	2433	0.222222	0.320008	0.134224	0.207387
ENSMUSG00000001930	Vwf	Illumina	GSNAP	56	71	70	80	49	46	36	31	27	33	0.00793651	0.0303299	0.000554131	0.0022422
ENSMUSG00000001942	Siae	Illumina	GSNAP	510	508	448	460	601	199	185	210	253	200	0.00793651	0.0303299	4.57393e-07	1.66793e-05
ENSMUSG00000001943	Vsig2	Illumina	GSNAP	6	4	3	9	5	10	6	7	6	3	0.457807	0.571194	0.522934	0.62008
ENSMUSG00000001946	Esam	Illumina	GSNAP	112	115	96	88	53	164	183	168	150	142	0.00793651	0.0303299	0.00135901	0.00456328
ENSMUSG00000001962	Fam50a	Illumina	GSNAP	248	252	239	232	262	275	279	201	224	203	0.690476	0.771082	0.499978	0.598525
ENSMUSG00000001964	Emd	Illumina	GSNAP	162	185	143	154	142	187	205	172	156	188	0.0555556	0.106209	0.0523877	0.0942538
ENSMUSG00000001983	Taco1	Illumina	GSNAP	192	234	166	143	166	115	117	86	109	93	0.0119252	0.0329828	0.000425393	0.00181744
ENSMUSG00000001986	Gria3	Illumina	GSNAP	22	6	12	20	14	10	7	5	7	5	0.0585526	0.11059	0.0261416	0.0526255
ENSMUSG00000001995	Sipa1l2	Illumina	GSNAP	129	126	79	128	89	28	26	15	17	18	0.00793651	0.0303299	2.98425e-06	5.35285e-05
ENSMUSG00000001998	Ap4e1	Illumina	GSNAP	156	137	182	191	175	151	193	220	187	170	0.420635	0.532494	0.301314	0.403221
ENSMUSG00000001999	Blvra	Illumina	GSNAP	152	123	140	112	138	167	172	163	138	144	0.0749129	0.136524	0.0338308	0.0654992
ENSMUSG00000002006	Pdzd4	Illumina	GSNAP	2	2	6	3	2	1	1	5	1	1	0.0806549	0.1469	0.126265	0.197061
ENSMUSG00000002010	Idh3g	Illumina	GSNAP	745	795	774	693	711	607	542	643	602	584	0.00793651	0.0303299	0.00028435	0.00131676
ENSMUSG00000002012	Pnck	Illumina	GSNAP	1	3	1	1	0	1	0	0	0	1	0.204024	0.307383	0.157909	0.236495
ENSMUSG00000002014	Ssr4	Illumina	GSNAP	890	990	969	925	779	1174	1045	1174	963	1203	0.0361451	0.0748093	0.00701918	0.0176334
ENSMUSG00000002015	Bcap31	Illumina	GSNAP	1546	1778	1623	1652	2142	1223	1260	1305	1290	1196	0.00793651	0.0303299	0.00028548	0.00131982
ENSMUSG00000002017	Fam98a	Illumina	GSNAP	503	635	485	394	544	643	680	564	552	614	0.0555556	0.106209	0.0489467	0.0890318
ENSMUSG00000002020	Ltbp2	Illumina	GSNAP	10	4	7	6	2	8	4	9	7	3	0.833534	0.892923	0.736873	0.811637
ENSMUSG00000002028	Mll1	Illumina	GSNAP	497	492	517	757	543	518	586	593	555	575	0.222222	0.320008	0.793193	0.860295
ENSMUSG00000002031	Ift46	Illumina	GSNAP	351	282	269	276	309	213	181	188	218	228	0.00793651	0.0303299	0.000264481	0.00124712
ENSMUSG00000002032	Tmem25	Illumina	GSNAP	450	662	482	806	636	155	45	50	66	119	0.00793651	0.0303299	7.7445e-06	9.98531e-05
ENSMUSG00000002033	Cd3g	Illumina	GSNAP	4	6	8	9	4	6	2	5	5	3	0.246252	0.351922	0.14386	0.219329
ENSMUSG00000002043	Trappc6a	Illumina	GSNAP	76	46	110	131	37	71	47	57	49	64	0.690476	0.771082	0.379388	0.480234
ENSMUSG00000002052	Supt6h	Illumina	GSNAP	757	932	841	635	680	1451	1531	1214	1314	1423	0.00793651	0.0303299	2.06746e-05	0.00019163
ENSMUSG00000002055	Spag5	Illumina	GSNAP	15	8	4	18	10	2	2	1	3	7	0.0211767	0.0498994	0.00675591	0.0170487
ENSMUSG00000002058	Unc119	Illumina	GSNAP	60	50	71	80	77	83	91	91	93	59	0.0936926	0.161377	0.100687	0.163473
ENSMUSG00000002059	Rab34	Illumina	GSNAP	59	40	48	50	60	52	38	52	53	39	0.529619	0.640623	0.393102	0.494175
ENSMUSG00000002064	Sdf2	Illumina	GSNAP	356	424	385	352	377	368	392	396	359	334	1	1	0.640565	0.727826
ENSMUSG00000002068	Ccne1	Illumina	GSNAP	46	37	22	42	32	76	84	93	79	87	0.00793651	0.0303299	2.94544e-05	0.000244874
ENSMUSG00000002083	Bbc3	Illumina	GSNAP	29	28	44	28	9	13	10	6	14	17	0.0936926	0.161377	0.0392014	0.0742751
ENSMUSG00000002102	Psmc3	Illumina	GSNAP	1236	1191	1326	1157	1011	1465	1400	1363	1357	1392	0.00793651	0.0303299	0.00508995	0.0135371
ENSMUSG00000002103	Acp2	Illumina	GSNAP	916	874	828	624	703	590	518	468	448	513	0.00793651	0.0303299	0.00044754	0.00189104
ENSMUSG00000002105	Slc39a13	Illumina	GSNAP	114	99	91	91	60	111	113	95	105	142	0.142457	0.230295	0.0790197	0.133292
ENSMUSG00000002107	Celf2	Illumina	GSNAP	203	183	155	124	195	104	130	113	131	90	0.031746	0.0676862	0.00485322	0.0130289
ENSMUSG00000002108	Nr1h3	Illumina	GSNAP	1034	1012	1137	946	655	979	792	670	785	911	0.222222	0.320008	0.24216	0.336998
ENSMUSG00000002109	Ddb2	Illumina	GSNAP	85	89	68	73	83	26	33	36	23	23	0.0119252	0.0329828	1.77064e-06	3.82672e-05
ENSMUSG00000002111	Sfpi1	Illumina	GSNAP	35	13	25	18	7	47	28	12	35	35	0.204501	0.307455	0.154567	0.232349
ENSMUSG00000002129	Sf3a1	Illumina	GSNAP	331	374	326	283	263	499	472	394	389	463	0.00793651	0.0303299	0.00129206	0.00437768
ENSMUSG00000002147	Stat6	Illumina	GSNAP	1113	1087	931	879	793	667	554	584	615	644	0.00793651	0.0303299	0.000114979	0.000665085
ENSMUSG00000002204	Napsa	Illumina	GSNAP	5	3	5	5	1	10	11	9	14	7	0.0111594	0.0329828	0.00283112	0.00832759
ENSMUSG00000002205	Vrk3	Illumina	GSNAP	321	290	301	285	249	368	371	363	368	361	0.0119252	0.0329828	0.000280435	0.00130265
ENSMUSG00000002210	1500002O20Rik	Illumina	GSNAP	87	83	84	89	54	139	75	114	83	116	0.345742	0.459798	0.0820277	0.137461
ENSMUSG00000002221	Paxip1	Illumina	GSNAP	283	306	289	208	219	331	298	326	306	360	0.027803	0.0636118	0.0186761	0.039675
ENSMUSG00000002222	Rmnd5a	Illumina	GSNAP	2382	1994	2175	2346	2883	2645	3645	3416	4232	3263	0.015873	0.0391073	0.00257594	0.00771578
ENSMUSG00000002227	Mov10	Illumina	GSNAP	234	168	187	233	149	130	54	116	125	99	0.00793651	0.0303299	0.00354143	0.00998328
ENSMUSG00000002233	Rhoc	Illumina	GSNAP	112	79	96	98	53	200	157	151	191	178	0.00793651	0.0303299	0.000245796	0.0011756
ENSMUSG00000002249	Tead3	Illumina	GSNAP	110	102	135	122	63	130	134	146	125	147	0.0555556	0.106209	0.0493499	0.0896805
ENSMUSG00000002250	Ppard	Illumina	GSNAP	76	84	92	90	47	93	52	75	65	88	0.84127	0.892923	0.825925	0.88753
ENSMUSG00000002265	Peg3	Illumina	GSNAP	396	200	353	348	359	178	459	159	225	218	0.309524	0.419072	0.128997	0.200663
ENSMUSG00000002274	Metrn	Illumina	GSNAP	26	13	18	19	9	9	4	6	8	8	0.0156505	0.0391073	0.0050943	0.0135437
ENSMUSG00000002279	Lmf1	Illumina	GSNAP	399	394	476	510	295	352	281	388	359	399	0.173217	0.264543	0.21655	0.307114
ENSMUSG00000002280	Narfl	Illumina	GSNAP	282	282	281	250	192	252	243	223	202	264	0.294802	0.409902	0.390678	0.491892
ENSMUSG00000002289	Angptl4	Illumina	GSNAP	1302	1058	967	1722	2201	1280	1566	1745	2094	2104	0.420635	0.532494	0.209743	0.299144
ENSMUSG00000002290	Rab11b-ps2	Illumina	GSNAP	134	153	130	154	97	158	134	149	157	163	0.116074	0.192544	0.130322	0.202477
ENSMUSG00000002297	Dbf4	Illumina	GSNAP	76	41	40	71	84	64	57	66	65	67	0.690476	0.771082	0.654881	0.740208
ENSMUSG00000002307	Daxx	Illumina	GSNAP	158	154	136	140	100	202	167	207	182	224	0.00793651	0.0303299	0.00281285	0.00828177
ENSMUSG00000002308	Cd320	Illumina	GSNAP	56	51	48	38	55	51	44	49	54	51	0.832519	0.892923	0.878079	0.928324
ENSMUSG00000002319	Ipo4	Illumina	GSNAP	429	434	446	401	298	748	609	655	632	700	0.00793651	0.0303299	7.61717e-05	0.000483448
ENSMUSG00000002320	Tm9sf1	Illumina	GSNAP	605	597	571	528	406	638	662	617	612	614	0.00793651	0.0303299	0.0496199	0.0901285
ENSMUSG00000002324	Rec8	Illumina	GSNAP	103	46	63	36	33	7	5	10	2	3	0.00793651	0.0303299	0.000124427	0.000707619
ENSMUSG00000002325	Irf9	Illumina	GSNAP	637	548	549	457	525	524	439	614	517	498	0.309524	0.419072	0.544537	0.639955
ENSMUSG00000002326	Gmpr2	Illumina	GSNAP	149	145	163	128	163	117	99	123	95	96	0.0119252	0.0329828	0.000662866	0.00257703
ENSMUSG00000002329	Mdp1	Illumina	GSNAP	203	233	221	126	149	90	87	93	80	75	0.00793651	0.0303299	0.000243857	0.00116742
ENSMUSG00000002332	Dhrs1	Illumina	GSNAP	1767	1828	1564	1325	1276	948	867	905	1008	765	0.00793651	0.0303299	8.93036e-05	0.000548014
ENSMUSG00000002342	Tmem161a	Illumina	GSNAP	184	194	216	174	135	230	173	155	137	195	1	1	0.879743	0.9297
ENSMUSG00000002343	Armc6	Illumina	GSNAP	33	38	39	43	32	71	50	49	54	57	0.00793651	0.0303299	0.00099076	0.00353445
ENSMUSG00000002345	2310045N01Rik	Illumina	GSNAP	102	103	123	81	52	130	97	98	82	103	0.753298	0.825924	0.41567	0.516046
ENSMUSG00000002346	Slc25a42	Illumina	GSNAP	1666	1294	1319	1868	1506	701	564	548	593	800	0.00793651	0.0303299	5.48606e-06	7.94084e-05
ENSMUSG00000002365	Snx9	Illumina	GSNAP	247	258	237	209	237	161	133	172	173	137	0.0119252	0.0329828	7.5263e-05	0.000479462
ENSMUSG00000002372	Ranbp3	Illumina	GSNAP	317	319	292	308	225	397	273	359	312	389	0.222222	0.320008	0.097151	0.158653
ENSMUSG00000002379	Ndufa11	Illumina	GSNAP	359	348	470	490	232	382	281	392	352	383	1	1	0.82629	0.887861
ENSMUSG00000002393	Nr2f6	Illumina	GSNAP	389	434	482	361	332	264	180	186	201	235	0.00793651	0.0303299	6.98299e-05	0.000454072
ENSMUSG00000002395	Use1	Illumina	GSNAP	371	383	439	419	262	363	308	361	328	353	0.150794	0.234677	0.43311	0.533518
ENSMUSG00000002396	Ocel1	Illumina	GSNAP	66	62	49	48	44	48	24	26	28	36	0.027803	0.0636118	0.00402155	0.011148
ENSMUSG00000002409	Dyrk1b	Illumina	GSNAP	97	59	67	137	41	48	25	25	30	37	0.0211767	0.0498994	0.00823319	0.0200286
ENSMUSG00000002413	Braf	Illumina	GSNAP	414	335	389	370	408	360	527	362	448	391	0.690476	0.771082	0.335184	0.439666
ENSMUSG00000002416	Ndufb2	Illumina	GSNAP	289	371	374	338	462	272	306	337	309	331	0.0952381	0.161377	0.0897347	0.148514
ENSMUSG00000002428	Hltf	Illumina	GSNAP	220	159	166	132	185	210	190	175	176	175	0.401965	0.524289	0.354832	0.459248
ENSMUSG00000002455	Prpf6	Illumina	GSNAP	981	867	806	810	708	1014	899	955	993	1016	0.031746	0.0676862	0.0173983	0.0373843
ENSMUSG00000002458	Rgs19	Illumina	GSNAP	12	15	13	15	9	28	25	21	22	22	0.0116673	0.0329828	0.000216983	0.00106647
ENSMUSG00000002475	Abhd3	Illumina	GSNAP	861	953	866	847	1127	542	534	671	613	511	0.00793651	0.0303299	6.39791e-05	0.00042692
ENSMUSG00000002477	Snrpd1	Illumina	GSNAP	80	109	87	79	88	126	138	117	119	117	0.0119252	0.0329828	0.000488774	0.0020332
ENSMUSG00000002486	Tchp	Illumina	GSNAP	39	41	35	34	23	44	27	26	19	39	0.753298	0.825924	0.474343	0.573599
ENSMUSG00000002489	Tiam1	Illumina	GSNAP	17	17	12	10	13	12	6	6	9	1	0.0268567	0.0627726	0.0269573	0.0540341
ENSMUSG00000002496	Tsc2	Illumina	GSNAP	541	572	538	515	472	566	448	514	457	506	0.222222	0.320008	0.301132	0.403058
ENSMUSG00000002504	Slc9a3r2	Illumina	GSNAP	195	152	189	180	101	112	62	48	49	66	0.015873	0.0391073	0.000732637	0.0027842
ENSMUSG00000002524	Puf60	Illumina	GSNAP	544	560	635	586	456	924	738	757	695	827	0.00793651	0.0303299	0.000697943	0.00268018
ENSMUSG00000002546	Golga2	Illumina	GSNAP	518	544	484	495	381	810	824	640	666	826	0.00793651	0.0303299	0.000290365	0.00133558
ENSMUSG00000002550	Uck1	Illumina	GSNAP	351	393	399	325	369	284	258	219	277	282	0.00793651	0.0303299	0.000315479	0.00142886
ENSMUSG00000002578	Ikzf4	Illumina	GSNAP	22	16	54	57	16	77	59	64	35	43	0.0936926	0.161377	0.0480915	0.0877256
ENSMUSG00000002580	1810046J19Rik	Illumina	GSNAP	410	522	473	518	553	420	402	426	419	378	0.0555556	0.106209	0.00856639	0.0207178
ENSMUSG00000002588	Pon1	Illumina	GSNAP	9463	10137	9827	9354	12291	6231	5895	7155	6572	6206	0.00793651	0.0303299	1.78646e-05	0.00017382
ENSMUSG00000002602	Axl	Illumina	GSNAP	259	178	146	126	122	269	164	134	165	150	0.547619	0.646757	0.687737	0.768626
ENSMUSG00000002603	Tgfb1	Illumina	GSNAP	43	26	28	22	14	45	37	26	26	28	0.339783	0.457286	0.258639	0.356222
ENSMUSG00000002608	Ccdc97	Illumina	GSNAP	217	299	256	250	212	421	356	354	345	413	0.00793651	0.0303299	0.000169447	0.000883097
ENSMUSG00000002617	Zfp40	Illumina	GSNAP	55	33	36	44	35	26	37	35	31	25	0.116074	0.192544	0.0513368	0.0927102
ENSMUSG00000002625	Akap8l	Illumina	GSNAP	384	301	281	389	367	350	317	328	303	384	0.916563	0.957849	0.829131	0.889794
ENSMUSG00000002635	Pdcd2l	Illumina	GSNAP	72	66	81	98	66	65	40	63	53	60	0.0119252	0.0329828	0.0198104	0.0415621
ENSMUSG00000002658	Gtf2f1	Illumina	GSNAP	243	302	267	206	190	443	403	396	367	422	0.00793651	0.0303299	0.000103694	0.0006152
ENSMUSG00000002660	Clpp	Illumina	GSNAP	354	375	428	410	234	430	364	392	407	436	0.309524	0.419072	0.215276	0.305702
ENSMUSG00000002661	Alkbh7	Illumina	GSNAP	50	60	62	54	29	35	24	34	24	26	0.0361451	0.0748093	0.00707434	0.0177372
ENSMUSG00000002668	Dennd1c	Illumina	GSNAP	15	10	9	11	11	11	11	9	7	11	0.57615	0.67944	0.327045	0.430829
ENSMUSG00000002679	Med6	Illumina	GSNAP	122	139	93	98	142	108	145	125	126	134	0.547619	0.646757	0.403009	0.503663
ENSMUSG00000002699	Lcp2	Illumina	GSNAP	68	60	42	38	33	60	72	32	39	34	0.916563	0.957849	0.882707	0.931998
ENSMUSG00000002718	Cse1l	Illumina	GSNAP	501	494	527	427	550	449	459	477	456	407	0.0952381	0.161377	0.070892	0.121543
ENSMUSG00000002728	Naa20	Illumina	GSNAP	79	108	96	81	100	86	93	86	80	82	0.529619	0.640623	0.288056	0.38924
ENSMUSG00000002731	Prkra	Illumina	GSNAP	180	172	156	165	168	87	76	94	93	92	0.00793651	0.0303299	2.10615e-07	1.01174e-05
ENSMUSG00000002732	Fkbp7	Illumina	GSNAP	24	23	33	26	33	22	18	26	21	16	0.0458662	0.093807	0.0261646	0.0526651
ENSMUSG00000002733	Plekha3	Illumina	GSNAP	324	324	335	242	317	277	360	319	312	290	0.675174	0.769692	0.845247	0.902603
ENSMUSG00000002741	Ykt6	Illumina	GSNAP	1013	1037	848	717	903	991	1145	921	987	924	0.420635	0.532494	0.199001	0.2864
ENSMUSG00000002748	Baz1b	Illumina	GSNAP	1139	1184	1215	1083	1083	1213	1535	1118	1207	1233	0.142457	0.230295	0.118388	0.187056
ENSMUSG00000002763	Pex6	Illumina	GSNAP	818	834	850	969	410	716	497	612	616	782	0.150794	0.234677	0.354194	0.45873
ENSMUSG00000002767	Mrpl2	Illumina	GSNAP	316	317	367	353	220	280	220	255	243	259	0.116074	0.192544	0.052792	0.0948368
ENSMUSG00000002768	Mea1	Illumina	GSNAP	329	377	361	367	338	302	305	255	281	251	0.00793651	0.0303299	0.000678651	0.0026205
ENSMUSG00000002769	Gnmt	Illumina	GSNAP	10745	11791	15182	15014	9335	10662	6416	7943	9166	10951	0.0555556	0.106209	0.0339422	0.0656797
ENSMUSG00000002778	Kdelr1	Illumina	GSNAP	939	1143	980	958	962	1080	1120	1020	1004	1093	0.150794	0.234677	0.135826	0.209462
ENSMUSG00000002781	Tmem143	Illumina	GSNAP	186	164	196	267	115	110	88	85	107	105	0.00793651	0.0303299	0.00282784	0.00832113
ENSMUSG00000002797	Ggct	Illumina	GSNAP	56	62	51	55	57	65	55	62	61	51	0.598161	0.696449	0.466822	0.565974
ENSMUSG00000002803	Btbd6	Illumina	GSNAP	122	135	143	138	111	94	97	63	80	77	0.00793651	0.0303299	0.00037423	0.00163688
ENSMUSG00000002804	Nudt14	Illumina	GSNAP	78	61	67	77	52	63	35	58	52	68	0.249153	0.351922	0.148677	0.225102
ENSMUSG00000002808	Epdr1	Illumina	GSNAP	4	5	4	2	5	5	1	4	2	0	0.237369	0.340581	0.119488	0.188502
ENSMUSG00000002812	Flii	Illumina	GSNAP	602	615	580	600	430	624	522	556	487	526	0.547619	0.646757	0.661076	0.746058
ENSMUSG00000002814	Top3a	Illumina	GSNAP	99	106	95	97	64	113	82	104	83	113	0.529619	0.640623	0.497896	0.596777
ENSMUSG00000002820	Atg4d	Illumina	GSNAP	289	253	303	270	157	208	145	138	149	198	0.031746	0.0676862	0.0168025	0.0363684
ENSMUSG00000002825	Qtrt1	Illumina	GSNAP	32	21	21	23	9	51	39	50	29	44	0.0211767	0.0498994	0.00526559	0.0138957
ENSMUSG00000002831	Plin4	Illumina	GSNAP	104	159	195	153	243	934	913	1060	1102	1311	0.00793651	0.0303299	1.88191e-07	9.57585e-06
ENSMUSG00000002833	Hdgfrp2	Illumina	GSNAP	311	325	319	270	176	418	239	298	221	371	0.84127	0.892923	0.561487	0.655584
ENSMUSG00000002835	Chaf1a	Illumina	GSNAP	27	9	14	13	13	6	4	5	6	5	0.011412	0.0329828	0.00108418	0.00381198
ENSMUSG00000002844	Adprh	Illumina	GSNAP	45	55	51	51	33	148	79	140	131	94	0.0119252	0.0329828	0.000216563	0.00106562
ENSMUSG00000002845	Tmem39a	Illumina	GSNAP	136	213	156	128	119	430	481	527	444	429	0.00793651	0.0303299	6.92536e-07	2.1334e-05
ENSMUSG00000002846	4930455C21Rik	Illumina	GSNAP	290	337	302	286	222	188	188	192	173	172	0.0119252	0.0329828	0.000159418	0.000842215
ENSMUSG00000002847	Pla1a	Illumina	GSNAP	546	613	645	638	534	791	577	791	775	683	0.0593271	0.110788	0.0219187	0.0453721
ENSMUSG00000002870	Mcm2	Illumina	GSNAP	47	49	25	27	27	30	35	24	30	19	0.528359	0.640623	0.254397	0.351388
ENSMUSG00000002871	Tpra1	Illumina	GSNAP	201	173	184	226	144	152	123	106	107	140	0.015873	0.0391073	0.0034555	0.00981404
ENSMUSG00000002881	Nab1	Illumina	GSNAP	1031	968	935	901	999	1387	1407	1500	1580	1346	0.00793651	0.0303299	1.93828e-06	4.03287e-05
ENSMUSG00000002885	Cd97	Illumina	GSNAP	166	188	149	173	119	222	234	128	135	182	0.547619	0.646757	0.454033	0.554228
ENSMUSG00000002897	Il17ra	Illumina	GSNAP	317	247	215	348	263	920	1064	1420	1100	1205	0.00793651	0.0303299	2.0357e-07	9.96586e-06
ENSMUSG00000002900	Lamb1	Illumina	GSNAP	116	126	101	85	82	85	64	56	56	45	0.0273285	0.0633834	0.00255167	0.00764903
ENSMUSG00000002908	Kcnn1	Illumina	GSNAP	30	53	46	27	17	15	16	18	10	17	0.027803	0.0636118	0.010129	0.0237569
ENSMUSG00000002910	Arrdc2	Illumina	GSNAP	103	124	100	96	70	84	84	97	126	123	1	1	0.726134	0.802281
ENSMUSG00000002944	Cd36	Illumina	GSNAP	326	582	544	305	1057	421	778	714	793	413	0.547619	0.646757	0.517437	0.615494
ENSMUSG00000002948	Map2k7	Illumina	GSNAP	456	489	482	514	469	638	484	626	528	554	0.031746	0.0676862	0.018317	0.0390633
ENSMUSG00000002949	Timm44	Illumina	GSNAP	566	529	516	614	414	458	431	479	452	487	0.150794	0.234677	0.0932977	0.153355
ENSMUSG00000002957	Ap2a2	Illumina	GSNAP	979	967	954	804	837	766	655	653	665	609	0.00793651	0.0303299	0.000303746	0.00138428
ENSMUSG00000002963	Pnkp	Illumina	GSNAP	219	216	223	186	123	224	163	154	146	206	0.690476	0.771082	0.609719	0.69997
ENSMUSG00000002968	Med25	Illumina	GSNAP	203	157	216	165	64	237	122	164	149	194	1	1	0.586739	0.679228
ENSMUSG00000002980	Bcam	Illumina	GSNAP	28	31	39	31	16	46	20	44	48	40	0.0936926	0.161377	0.173237	0.255566
ENSMUSG00000002981	Clptm1	Illumina	GSNAP	1009	1061	1002	971	846	1021	833	875	943	920	0.309524	0.419072	0.259982	0.357591
ENSMUSG00000002983	Relb	Illumina	GSNAP	16	7	12	13	6	27	24	49	24	25	0.0119252	0.0329828	0.00102514	0.00363351
ENSMUSG00000002984	Tomm40	Illumina	GSNAP	269	282	340	311	137	405	273	288	276	377	0.420635	0.532494	0.216869	0.307398
ENSMUSG00000002985	Apoe	Illumina	GSNAP	102547	99047	127189	139823	70264	104550	72582	85785	87913	102083	0.420635	0.532494	0.257155	0.354528
ENSMUSG00000002992	Apoc2	Illumina	GSNAP	1389	1470	1534	1495	1372	1094	918	1140	1143	1069	0.00793651	0.0303299	7.71758e-05	0.000488611
ENSMUSG00000002996	Hbp1	Illumina	GSNAP	1281	1205	1004	1328	1514	1388	1598	1342	1570	1399	0.0555556	0.106209	0.0667974	0.115645
ENSMUSG00000002997	Prkar2b	Illumina	GSNAP	10	6	7	9	7	7	6	3	7	2	0.10487	0.1773	0.0566806	0.100786
ENSMUSG00000003031	Cdkn1b	Illumina	GSNAP	296	375	269	289	314	341	282	220	278	263	0.222222	0.320008	0.225643	0.317171
ENSMUSG00000003032	Klf4	Illumina	GSNAP	9	12	11	7	8	9	15	5	5	5	0.339783	0.457286	0.26986	0.368901
ENSMUSG00000003033	Ap1m1	Illumina	GSNAP	277	301	327	270	218	380	305	296	251	339	0.309524	0.419072	0.220205	0.311207
ENSMUSG00000003037	Rab8a	Illumina	GSNAP	794	878	830	642	670	746	746	725	681	700	0.675174	0.769692	0.436161	0.536416
ENSMUSG00000003038	Hmgn2	Illumina	GSNAP	71	79	66	78	54	73	55	61	55	61	0.293326	0.409362	0.174006	0.256578
ENSMUSG00000003039	Fam32a	Illumina	GSNAP	485	518	409	449	483	309	229	308	239	284	0.00793651	0.0303299	2.71819e-05	0.000230723
ENSMUSG00000003051	Elf3	Illumina	GSNAP	11	13	12	3	3	23	31	38	16	24	0.0119252	0.0329828	0.00253783	0.00762391
ENSMUSG00000003053	Cyp2c29	Illumina	GSNAP	19044	21867	23129	21423	28254	12748	9950	15977	16831	12216	0.00793651	0.0303299	0.000796429	0.00297506
ENSMUSG00000003062	Stard3nl	Illumina	GSNAP	97	104	80	67	72	88	76	68	70	54	0.309524	0.419072	0.179012	0.2627
ENSMUSG00000003068	Stk11	Illumina	GSNAP	701	646	694	761	438	748	568	549	527	706	0.84127	0.892923	0.755291	0.8273
ENSMUSG00000003072	Atp5d	Illumina	GSNAP	1400	1272	1880	1896	912	1406	1025	1296	1261	1444	0.690476	0.771082	0.469287	0.568201
ENSMUSG00000003099	Ppp5c	Illumina	GSNAP	470	392	484	424	353	364	300	290	318	369	0.031746	0.0676862	0.00667886	0.0169
ENSMUSG00000003119	Cdk12	Illumina	GSNAP	274	321	301	366	322	432	536	495	529	408	0.00793651	0.0303299	0.000189252	0.000962668
ENSMUSG00000003123	Lipe	Illumina	GSNAP	227	187	160	208	132	87	62	58	64	103	0.00793651	0.0303299	0.000109699	0.000642396
ENSMUSG00000003131	Pafah1b2	Illumina	GSNAP	450	453	404	377	431	557	597	592	552	560	0.00793651	0.0303299	2.50731e-05	0.000217877
ENSMUSG00000003134	Tbc1d8	Illumina	GSNAP	301	281	315	469	353	285	254	262	498	388	0.690476	0.771082	0.814489	0.877942
ENSMUSG00000003135	D1Bwg0212e	Illumina	GSNAP	268	260	228	192	232	286	295	290	255	290	0.0361451	0.0748093	0.0135195	0.0303301
ENSMUSG00000003153	Slc2a3	Illumina	GSNAP	11	6	6	3	3	7	14	6	17	10	0.089686	0.161377	0.0517168	0.093243
ENSMUSG00000003154	Foxj2	Illumina	GSNAP	137	186	174	188	178	169	127	157	116	142	0.0555556	0.106209	0.048111	0.0877506
ENSMUSG00000003161	Sri	Illumina	GSNAP	421	453	382	386	402	287	258	297	247	239	0.00793651	0.0303299	1.34979e-05	0.000144491
ENSMUSG00000003166	Dgcr2	Illumina	GSNAP	661	714	679	693	596	596	474	504	515	552	0.0159707	0.0391073	0.000949091	0.00341273
ENSMUSG00000003178	Mical3	Illumina	GSNAP	129	89	119	112	93	107	128	113	125	105	0.690476	0.771082	0.383232	0.484063
ENSMUSG00000003184	Irf3	Illumina	GSNAP	510	544	573	559	359	566	390	462	436	530	0.547619	0.646757	0.578353	0.67128
ENSMUSG00000003190	Bcl2l12	Illumina	GSNAP	35	37	38	29	19	24	16	18	15	27	0.031746	0.0676862	0.0238311	0.0487274
ENSMUSG00000003198	Zfp959	Illumina	GSNAP	52	65	57	53	54	70	79	69	66	69	0.0119252	0.0329828	0.0021499	0.0066442
ENSMUSG00000003199	Mpnd	Illumina	GSNAP	664	657	843	726	402	900	683	792	725	842	0.222222	0.320008	0.133484	0.206446
ENSMUSG00000003200	Sh3gl1	Illumina	GSNAP	193	192	202	224	169	246	215	198	204	247	0.0952381	0.161377	0.0786131	0.13265
ENSMUSG00000003206	Ebi3	Illumina	GSNAP	4	4	2	3	4	3	2	0	3	1	0.0678363	0.126131	0.0691504	0.118915
ENSMUSG00000003208	Ccdc94	Illumina	GSNAP	47	37	41	33	18	63	32	60	64	73	0.0952381	0.161377	0.0325147	0.0633561
ENSMUSG00000003226	Ranbp2	Illumina	GSNAP	1186	1308	1595	1194	1327	1600	3327	1910	2911	1720	0.00793651	0.0303299	0.00614995	0.0157768
ENSMUSG00000003228	Grk5	Illumina	GSNAP	30	26	30	39	40	59	44	64	54	34	0.0361451	0.0748093	0.0130314	0.0293938
ENSMUSG00000003233	Dvl3	Illumina	GSNAP	104	133	132	128	84	205	185	173	175	179	0.00793651	0.0303299	0.000367314	0.00161509
ENSMUSG00000003234	Abcf3	Illumina	GSNAP	626	919	695	541	572	1205	1291	1043	1066	1213	0.00793651	0.0303299	0.000183101	0.000935714
ENSMUSG00000003235	Eif2b5	Illumina	GSNAP	529	603	573	506	479	619	649	540	545	547	0.222222	0.320008	0.194531	0.280888
ENSMUSG00000003269	Cyth2	Illumina	GSNAP	242	205	219	285	237	282	290	236	215	294	0.420635	0.532494	0.230268	0.322854
ENSMUSG00000003273	Car11	Illumina	GSNAP	15	7	13	16	6	3	1	2	4	1	0.0119252	0.0329828	0.000519823	0.00213427
ENSMUSG00000003279	Dlgap1	Illumina	GSNAP	13	14	19	16	9	5	11	9	14	4	0.0926917	0.161377	0.0424092	0.079039
ENSMUSG00000003283	Hck	Illumina	GSNAP	44	27	23	23	21	59	46	25	37	36	0.0936926	0.161377	0.0669997	0.115956
ENSMUSG00000003299	Mrpl4	Illumina	GSNAP	259	253	300	227	143	225	163	217	204	218	0.150794	0.234677	0.399015	0.499646
ENSMUSG00000003308	Keap1	Illumina	GSNAP	490	576	569	560	391	586	417	484	562	595	0.690476	0.771082	0.797104	0.863502
ENSMUSG00000003309	Ap1m2	Illumina	GSNAP	4	6	2	3	4	4	2	3	2	2	0.188667	0.286164	0.155944	0.234008
ENSMUSG00000003316	Glg1	Illumina	GSNAP	758	710	627	546	517	824	958	813	946	874	0.00793651	0.0303299	0.00131558	0.00444074
ENSMUSG00000003344	Btbd2	Illumina	GSNAP	194	190	201	211	77	94	69	59	96	94	0.0593271	0.110788	0.00935834	0.0223039
ENSMUSG00000003345	Csnk1g2	Illumina	GSNAP	506	414	552	511	235	532	358	414	415	564	0.916563	0.957849	0.731791	0.807197
ENSMUSG00000003346	Fam108a	Illumina	GSNAP	253	205	305	308	97	225	160	180	182	241	0.309524	0.419072	0.648169	0.734457
ENSMUSG00000003348	Mobkl2a	Illumina	GSNAP	47	67	42	44	34	93	104	81	62	80	0.015873	0.0391073	0.00138815	0.00464591
ENSMUSG00000003352	Cacnb3	Illumina	GSNAP	4	0	5	4	1	8	2	4	2	4	0.665414	0.768988	0.298573	0.400345
ENSMUSG00000003355	Fkbp11	Illumina	GSNAP	172	157	140	189	103	228	246	184	171	274	0.0555556	0.106209	0.0158388	0.0346485
ENSMUSG00000003360	Ddx23	Illumina	GSNAP	615	564	559	580	408	605	575	569	596	585	0.309524	0.419072	0.261977	0.359885
ENSMUSG00000003363	Pld3	Illumina	GSNAP	231	180	204	199	91	178	107	139	146	148	0.150794	0.234677	0.29036	0.39194
ENSMUSG00000003378	Grik5	Illumina	GSNAP	104	85	108	129	53	74	49	72	59	62	0.0952381	0.161377	0.0463751	0.0852725
ENSMUSG00000003379	Cd79a	Illumina	GSNAP	12	6	6	4	8	3	2	2	1	2	0.0109095	0.0329828	0.000726847	0.00276699
ENSMUSG00000003380	Rabac1	Illumina	GSNAP	295	276	429	377	187	371	286	282	312	329	1	1	0.754522	0.826744
ENSMUSG00000003382	Etv3	Illumina	GSNAP	225	246	253	247	246	282	392	307	310	269	0.0119252	0.0329828	0.00540406	0.0142148
ENSMUSG00000003402	Prkcsh	Illumina	GSNAP	1015	1099	1161	1159	673	1252	1001	978	1080	1195	0.84127	0.892923	0.412345	0.512746
ENSMUSG00000003411	Rab3b	Illumina	GSNAP	5	2	4	2	1	0	1	0	1	0	0.0181189	0.0442668	0.00341849	0.00973794
ENSMUSG00000003420	Fcgrt	Illumina	GSNAP	1490	1398	1594	1719	1109	969	743	909	1100	1144	0.015873	0.0391073	0.00273966	0.00809731
ENSMUSG00000003421	Nosip	Illumina	GSNAP	168	161	183	145	99	206	164	150	137	228	0.547619	0.646757	0.260713	0.358437
ENSMUSG00000003423	Pih1d1	Illumina	GSNAP	282	263	321	308	221	290	246	228	273	290	0.675174	0.769692	0.580925	0.673656
ENSMUSG00000003429	Rps11	Illumina	GSNAP	1275	1323	1400	1356	1371	1284	1416	1403	1286	1286	1	1	0.836001	0.895479
ENSMUSG00000003435	Supt5h	Illumina	GSNAP	754	958	806	698	602	1599	1351	1418	1175	1526	0.00793651	0.0303299	4.87622e-05	0.000350595
ENSMUSG00000003437	Paf1	Illumina	GSNAP	417	446	358	306	346	512	513	418	454	481	0.015873	0.0391073	0.00823176	0.0200283
ENSMUSG00000003438	Timm50	Illumina	GSNAP	256	228	320	300	198	274	193	214	208	224	0.222222	0.320008	0.176369	0.259365
ENSMUSG00000003444	Med29	Illumina	GSNAP	40	55	51	41	33	83	64	66	51	69	0.027803	0.0636118	0.0051322	0.0136232
ENSMUSG00000003458	Ncstn	Illumina	GSNAP	575	634	618	560	474	677	593	628	645	652	0.0555556	0.106209	0.0605777	0.106716
ENSMUSG00000003464	Pex19	Illumina	GSNAP	1701	1628	1538	1254	1539	941	975	928	1084	1027	0.00793651	0.0303299	3.21842e-05	0.000259704
ENSMUSG00000003477	Inmt	Illumina	GSNAP	5293	8164	9838	10455	6953	5107	2677	4511	4423	3804	0.00793651	0.0303299	0.00165055	0.00534715
ENSMUSG00000003484	Cyp4f18	Illumina	GSNAP	4	3	7	5	5	7	7	3	4	4	1	1	0.907185	0.952089
ENSMUSG00000003500	Impdh1	Illumina	GSNAP	40	25	26	24	19	65	47	34	29	53	0.031746	0.0676862	0.0196401	0.0413006
ENSMUSG00000003518	Dusp3	Illumina	GSNAP	703	750	757	615	730	699	837	624	749	676	0.84127	0.892923	0.901362	0.947497
ENSMUSG00000003526	Prodh	Illumina	GSNAP	1710	1855	2479	1809	1378	1236	657	856	997	945	0.00793651	0.0303299	0.000501331	0.00207495
ENSMUSG00000003527	Dgcr14	Illumina	GSNAP	62	59	75	56	45	77	64	77	84	72	0.0361451	0.0748093	0.0248828	0.0505281
ENSMUSG00000003528	Slc25a1	Illumina	GSNAP	1882	1700	2080	2139	1853	1614	1441	1629	1553	1505	0.00793651	0.0303299	0.00116128	0.00402017
ENSMUSG00000003531	Dgcr6	Illumina	GSNAP	309	315	354	330	218	242	165	180	221	203	0.031746	0.0676862	0.00331873	0.00950719
ENSMUSG00000003534	Ddr1	Illumina	GSNAP	31	12	22	28	10	46	16	41	26	28	0.249153	0.351922	0.132613	0.205373
ENSMUSG00000003541	Ier3	Illumina	GSNAP	13	5	11	10	8	21	39	21	24	18	0.0119252	0.0329828	0.00096143	0.00344823
ENSMUSG00000003546	Klc4	Illumina	GSNAP	725	741	892	791	512	602	480	408	525	646	0.0555556	0.106209	0.0231336	0.0475287
ENSMUSG00000003549	Ercc1	Illumina	GSNAP	33	41	35	32	25	53	35	38	34	53	0.114961	0.19218	0.0812937	0.136439
ENSMUSG00000003555	Cyp17a1	Illumina	GSNAP	106	99	199	64	110	26	31	25	66	40	0.015873	0.0391073	0.00151888	0.00498575
ENSMUSG00000003559	As3mt	Illumina	GSNAP	488	574	638	421	572	243	330	256	351	262	0.00793651	0.0303299	0.000111293	0.000648274
ENSMUSG00000003573	Homer3	Illumina	GSNAP	14	15	17	16	6	13	13	8	14	10	0.171904	0.264543	0.582093	0.674908
ENSMUSG00000003575	Crtc1	Illumina	GSNAP	104	142	124	110	81	156	110	113	107	123	0.600402	0.696449	0.429657	0.530447
ENSMUSG00000003581	Rnf215	Illumina	GSNAP	144	148	125	151	112	138	95	126	116	131	0.309524	0.419072	0.201135	0.288741
ENSMUSG00000003585	Sec14l2	Illumina	GSNAP	6375	6739	6676	6465	6317	3112	2684	3224	3187	2858	0.00793651	0.0303299	5.61987e-09	1.55339e-06
ENSMUSG00000003604	Aven	Illumina	GSNAP	193	184	189	157	191	162	199	166	136	144	0.309524	0.419072	0.110712	0.176891
ENSMUSG00000003617	Cp	Illumina	GSNAP	15963	14027	13717	15263	18283	25855	27879	30264	28581	21977	0.00793651	0.0303299	2.38774e-05	0.000210227
ENSMUSG00000003623	Crot	Illumina	GSNAP	6808	5562	3554	5958	8383	3905	3172	4247	3220	3003	0.031746	0.0676862	0.00627287	0.016039
ENSMUSG00000003644	Rps6ka1	Illumina	GSNAP	231	210	235	194	114	86	75	51	69	76	0.00793651	0.0303299	0.000168463	0.000879146
ENSMUSG00000003660	Snrnp200	Illumina	GSNAP	1016	1052	1074	967	914	1149	1337	1131	1122	1132	0.00793651	0.0303299	0.00598879	0.0154462
ENSMUSG00000003662	Ciao1	Illumina	GSNAP	533	575	551	480	494	470	487	463	495	507	0.150794	0.234677	0.0682201	0.117657
ENSMUSG00000003680	Taf6l	Illumina	GSNAP	26	32	32	19	14	27	14	19	18	15	0.291841	0.408463	0.208418	0.297503
ENSMUSG00000003721	Insig2	Illumina	GSNAP	1183	1030	980	1581	2017	1052	870	1425	1588	828	0.547619	0.646757	0.390973	0.492046
ENSMUSG00000003731	Kpna6	Illumina	GSNAP	970	1134	902	726	927	1016	936	945	939	909	0.690476	0.771082	0.689406	0.770059
ENSMUSG00000003746	Man1a	Illumina	GSNAP	2951	2875	2820	2814	3443	4328	5385	4994	5261	4751	0.00793651	0.0303299	3.91154e-06	6.38981e-05
ENSMUSG00000003752	Itpkc	Illumina	GSNAP	82	93	80	104	71	171	212	318	316	283	0.00793651	0.0303299	3.37889e-05	0.000268564
ENSMUSG00000003762	Adck4	Illumina	GSNAP	170	166	160	226	102	938	914	750	901	1485	0.00793651	0.0303299	1.09968e-06	2.85064e-05
ENSMUSG00000003778	Brd8	Illumina	GSNAP	309	283	271	246	268	341	362	386	287	318	0.015873	0.0391073	0.00871355	0.0210208
ENSMUSG00000003779	Kif20a	Illumina	GSNAP	13	12	6	14	10	13	14	15	10	13	0.287333	0.403693	0.242448	0.337327
ENSMUSG00000003808	Farsa	Illumina	GSNAP	262	293	272	276	232	483	434	478	382	511	0.00793651	0.0303299	1.09777e-05	0.000125544
ENSMUSG00000003809	Gcdh	Illumina	GSNAP	6854	7353	7258	6859	7719	4690	4567	5119	4470	4714	0.00793651	0.0303299	4.27151e-07	1.61331e-05
ENSMUSG00000003810	Mast2	Illumina	GSNAP	316	292	263	304	220	495	478	443	366	433	0.00793651	0.0303299	0.000204529	0.00102112
ENSMUSG00000003812	Dnase2a	Illumina	GSNAP	302	282	258	303	262	207	152	172	181	157	0.00793651	0.0303299	2.29338e-05	0.000205562
ENSMUSG00000003813	Rad23a	Illumina	GSNAP	448	446	508	513	390	305	268	314	357	355	0.00793651	0.0303299	0.000509624	0.00209913
ENSMUSG00000003814	Calr	Illumina	GSNAP	11154	13904	10107	8985	9975	19186	22021	16179	14649	16735	0.00793651	0.0303299	0.000530725	0.00216516
ENSMUSG00000003824	Syce2	Illumina	GSNAP	9	6	9	7	7	3	2	11	5	4	0.141238	0.230295	0.0625385	0.109517
ENSMUSG00000003847	Nfat5	Illumina	GSNAP	836	577	1016	1058	986	593	706	655	639	574	0.0952381	0.161377	0.0164672	0.0357684
ENSMUSG00000003848	Nob1	Illumina	GSNAP	91	112	149	125	98	182	136	161	123	137	0.0952381	0.161377	0.0366427	0.0700587
ENSMUSG00000003849	Nqo1	Illumina	GSNAP	71	72	84	61	147	47	30	64	46	29	0.015873	0.0391073	0.00800075	0.0195934
ENSMUSG00000003865	Gys1	Illumina	GSNAP	44	53	49	28	25	112	91	64	65	99	0.00793651	0.0303299	0.00142625	0.00474964
ENSMUSG00000003868	Ruvbl2	Illumina	GSNAP	116	117	153	92	62	186	146	170	146	196	0.0361451	0.0748093	0.00871856	0.0210236
ENSMUSG00000003873	Bax	Illumina	GSNAP	173	166	182	214	136	266	316	267	286	275	0.00793651	0.0303299	8.33208e-05	0.000518336
ENSMUSG00000003882	Il7r	Illumina	GSNAP	6	5	4	5	5	9	0	5	6	6	0.444707	0.55795	0.557379	0.651941
ENSMUSG00000003923	Tfam	Illumina	GSNAP	623	669	640	498	600	408	371	338	346	380	0.00793651	0.0303299	1.44984e-05	0.000151702
ENSMUSG00000003929	Zfp81	Illumina	GSNAP	73	53	59	49	67	33	45	44	48	29	0.00793651	0.0303299	0.00548155	0.0143621
ENSMUSG00000003948	Mmd	Illumina	GSNAP	2137	1846	1597	1728	2437	646	799	705	765	693	0.00793651	0.0303299	4.98785e-07	1.75105e-05
ENSMUSG00000003949	Hlf	Illumina	GSNAP	960	1203	939	804	1048	234	148	170	126	182	0.00793651	0.0303299	5.4589e-08	5.14811e-06
ENSMUSG00000003955	Fam162a	Illumina	GSNAP	497	546	537	438	642	444	361	456	496	400	0.0555556	0.106209	0.0279489	0.0557382
ENSMUSG00000003970	Rpl8	Illumina	GSNAP	2300	2241	3018	2751	1380	2869	2248	2466	2472	2767	0.547619	0.646757	0.375333	0.475727
ENSMUSG00000003992	Ssbp2	Illumina	GSNAP	26	16	15	12	20	11	15	13	6	11	0.0458662	0.093807	0.0386673	0.073409
ENSMUSG00000004018	Fancl	Illumina	GSNAP	94	71	76	59	87	47	53	41	45	56	0.00793651	0.0303299	0.00111417	0.00389097
ENSMUSG00000004032	Gstm5	Illumina	GSNAP	85	77	78	106	110	71	66	67	72	60	0.00793651	0.0303299	0.00635773	0.0162317
ENSMUSG00000004035	Gstm7	Illumina	GSNAP	470	527	468	518	593	390	266	420	425	371	0.00793651	0.0303299	0.00508662	0.0135326
ENSMUSG00000004038	Gstm3	Illumina	GSNAP	525	580	577	870	1059	511	228	668	734	380	0.222222	0.320008	0.118172	0.186829
ENSMUSG00000004040	Stat3	Illumina	GSNAP	2644	1600	2160	1774	1591	5342	5558	6743	6641	5698	0.00793651	0.0303299	1.04842e-06	2.77867e-05
ENSMUSG00000004043	Stat5a	Illumina	GSNAP	141	149	114	113	120	95	81	198	108	86	0.150794	0.234677	0.321888	0.425421
ENSMUSG00000004044	Ptrf	Illumina	GSNAP	76	86	72	67	49	77	18	40	48	44	0.0952381	0.161377	0.0473069	0.0865161
ENSMUSG00000004054	Map3k11	Illumina	GSNAP	294	240	323	323	143	471	356	364	420	508	0.0119252	0.0329828	0.00890983	0.0214204
ENSMUSG00000004056	Akt2	Illumina	GSNAP	841	777	783	771	548	1070	1007	936	937	1011	0.00793651	0.0303299	0.00303875	0.0088402
ENSMUSG00000004069	Dnaja3	Illumina	GSNAP	1461	1602	1504	1306	1394	1338	1466	1419	1435	1437	0.690476	0.771082	0.607393	0.697748
ENSMUSG00000004070	Hmox2	Illumina	GSNAP	564	496	472	557	517	464	372	418	455	426	0.00793651	0.0303299	0.00346012	0.00982252
ENSMUSG00000004071	5730403B10Rik	Illumina	GSNAP	1430	1572	1541	1642	1429	1494	1218	1283	1501	1797	0.547619	0.646757	0.496331	0.595365
ENSMUSG00000004085	B230120H23Rik	Illumina	GSNAP	172	150	166	206	205	101	131	103	98	86	0.00793651	0.0303299	0.000140109	0.000769748
ENSMUSG00000004096	Cwc15	Illumina	GSNAP	663	612	644	591	678	554	610	595	601	707	0.420635	0.532494	0.424331	0.524975
ENSMUSG00000004098	Col5a3	Illumina	GSNAP	556	516	476	865	594	359	168	381	329	358	0.00793651	0.0303299	0.00375082	0.0105061
ENSMUSG00000004099	Dnmt1	Illumina	GSNAP	163	145	156	109	118	132	137	103	109	125	0.249153	0.351922	0.214619	0.304938
ENSMUSG00000004100	Ppan	Illumina	GSNAP	88	103	184	151	67	372	194	334	266	320	0.00793651	0.0303299	0.000744861	0.00281812
ENSMUSG00000004105	Angptl2	Illumina	GSNAP	279	211	197	199	157	96	17	51	63	42	0.00793651	0.0303299	0.000195126	0.000987969
ENSMUSG00000004127	Rg9mtd2	Illumina	GSNAP	74	72	57	61	69	130	146	119	127	119	0.0119252	0.0329828	1.9663e-06	4.0677e-05
ENSMUSG00000004151	Etv1	Illumina	GSNAP	4	7	9	6	5	2	0	3	0	3	0.0116673	0.0329828	0.00516428	0.0136918
ENSMUSG00000004187	Kifc2	Illumina	GSNAP	105	137	105	107	59	33	16	24	23	38	0.0119252	0.0329828	9.53475e-05	0.000577495
ENSMUSG00000004207	Psap	Illumina	GSNAP	4919	4939	4900	4760	4136	3916	3326	3485	4073	3628	0.00793651	0.0303299	0.000621367	0.00244601
ENSMUSG00000004221	Ikbkg	Illumina	GSNAP	1378	1111	1547	1922	2090	1682	1541	2273	2183	1581	0.309524	0.419072	0.272154	0.371508
ENSMUSG00000004233	Wars2	Illumina	GSNAP	78	73	64	70	89	95	76	88	85	81	0.150794	0.234677	0.0801608	0.134847
ENSMUSG00000004263	Atn1	Illumina	GSNAP	243	212	231	293	176	333	157	225	166	267	0.84127	0.892923	0.843925	0.901516
ENSMUSG00000004264	Phb2	Illumina	GSNAP	1536	1660	1865	1642	1463	1374	1134	1355	1303	1274	0.00793651	0.0303299	0.00138071	0.00462606
ENSMUSG00000004266	Ptpn6	Illumina	GSNAP	226	222	230	206	175	143	100	120	115	102	0.00793651	0.0303299	2.49189e-05	0.000216664
ENSMUSG00000004268	Emg1	Illumina	GSNAP	410	503	456	391	366	473	475	431	446	471	0.309524	0.419072	0.179763	0.26355
ENSMUSG00000004270	Lpcat3	Illumina	GSNAP	1217	903	1226	1343	1251	421	342	338	388	379	0.00793651	0.0303299	8.91151e-08	6.55444e-06
ENSMUSG00000004285	Atp6v1f	Illumina	GSNAP	362	368	401	450	285	387	321	388	354	391	0.84127	0.892923	0.962453	0.995017
ENSMUSG00000004317	Clcn5	Illumina	GSNAP	111	107	111	79	77	134	211	120	157	125	0.0119252	0.0329828	0.00839757	0.0203704
ENSMUSG00000004319	Clcn3	Illumina	GSNAP	776	809	836	622	762	580	826	660	700	591	0.222222	0.320008	0.136824	0.210727
ENSMUSG00000004328	Hif3a	Illumina	GSNAP	4	5	13	3	1	5	1	13	8	11	0.460597	0.571194	0.481026	0.579766
ENSMUSG00000004341	Gpx6	Illumina	GSNAP	8	16	5	3	6	2	3	5	3	5	0.086677	0.157354	0.0761662	0.129216
ENSMUSG00000004344	Gpx5	Illumina	GSNAP	0	0	0	0	0	0	0	0	0	0	NA	NA	0.989023	0.995304
ENSMUSG00000004356	Utp20	Illumina	GSNAP	314	341	384	274	341	510	631	517	624	473	0.0119252	0.0329828	7.83964e-05	0.000494911
ENSMUSG00000004359	Spic	Illumina	GSNAP	19	8	10	16	18	22	5	11	12	16	0.916563	0.957849	0.672926	0.755604
ENSMUSG00000004364	Cul3	Illumina	GSNAP	990	868	773	903	1069	776	913	820	912	812	0.547619	0.646757	0.238117	0.332244
ENSMUSG00000004383	Large	Illumina	GSNAP	74	65	50	69	72	79	84	93	102	81	0.00793651	0.0303299	0.00610158	0.0156636
ENSMUSG00000004393	Ddx56	Illumina	GSNAP	315	317	293	283	275	418	393	421	415	460	0.00793651	0.0303299	7.72718e-06	9.98531e-05
ENSMUSG00000004394	Tmed4	Illumina	GSNAP	761	813	756	679	744	810	933	763	751	905	0.150794	0.234677	0.0773599	0.130952
ENSMUSG00000004446	Bid	Illumina	GSNAP	296	257	252	247	265	227	173	322	281	177	0.547619	0.646757	0.276131	0.375835
ENSMUSG00000004451	Ralb	Illumina	GSNAP	137	133	102	94	109	227	236	235	228	205	0.00793651	0.0303299	3.94093e-06	6.42417e-05
ENSMUSG00000004455	Ppp1cc	Illumina	GSNAP	67	58	91	95	54	85	77	85	67	97	0.461975	0.571194	0.285299	0.38599
ENSMUSG00000004460	Dnajb11	Illumina	GSNAP	1644	2228	1428	1138	1355	3191	4394	3144	2604	2906	0.00793651	0.0303299	0.000289243	0.00133201
ENSMUSG00000004462	Tbccd1	Illumina	GSNAP	292	498	348	314	363	489	539	347	403	375	0.222222	0.320008	0.160511	0.23997
ENSMUSG00000004473	Clec11a	Illumina	GSNAP	10	9	8	9	10	10	3	4	7	3	0.0886833	0.160783	0.0159682	0.0348669
ENSMUSG00000004500	Zfp324	Illumina	GSNAP	70	128	116	50	46	318	304	215	270	259	0.00793651	0.0303299	6.11511e-05	0.00041283
ENSMUSG00000004508	Gab2	Illumina	GSNAP	44	43	46	20	27	43	26	21	27	27	0.339783	0.457286	0.325987	0.429729
ENSMUSG00000004530	Coro1c	Illumina	GSNAP	313	263	303	237	201	242	192	155	198	221	0.0555556	0.106209	0.032263	0.0629214
ENSMUSG00000004535	Tax1bp1	Illumina	GSNAP	2232	2163	1884	1863	2368	1960	2258	2042	2211	2049	1	1	0.920182	0.961267
ENSMUSG00000004558	Ndrg2	Illumina	GSNAP	15654	16740	14994	14895	16006	7758	5827	7363	8024	7492	0.00793651	0.0303299	2.48269e-07	1.13922e-05
ENSMUSG00000004561	Mettl17	Illumina	GSNAP	205	224	165	152	184	158	105	133	113	159	0.031746	0.0676862	0.010209	0.0239082
ENSMUSG00000004562	Arhgef40	Illumina	GSNAP	129	97	132	89	60	66	47	40	56	57	0.015873	0.0391073	0.00478456	0.0128829
ENSMUSG00000004565	Pnpla6	Illumina	GSNAP	356	414	397	405	294	517	350	341	329	434	1	1	0.64324	0.730326
ENSMUSG00000004567	Mcoln1	Illumina	GSNAP	437	428	399	410	400	303	289	307	275	285	0.00793651	0.0303299	1.11827e-06	2.88425e-05
ENSMUSG00000004568	Arhgef18	Illumina	GSNAP	423	407	398	349	348	353	320	357	341	340	0.0952381	0.161377	0.033689	0.0652636
ENSMUSG00000004591	Pkn2	Illumina	GSNAP	662	553	584	604	721	506	638	602	683	478	0.547619	0.646757	0.362493	0.463816
ENSMUSG00000004609	Cd33	Illumina	GSNAP	7	7	1	5	3	28	47	24	52	24	0.0116673	0.0329828	0.00012767	0.000719933
ENSMUSG00000004610	Etfb	Illumina	GSNAP	2499	2495	3017	3154	1919	2026	1702	1967	1963	2327	0.0952381	0.161377	0.0228566	0.0470287
ENSMUSG00000004612	Nkg7	Illumina	GSNAP	3	5	5	2	2	3	1	3	2	1	0.195956	0.296624	0.10586	0.170503
ENSMUSG00000004626	Stxbp2	Illumina	GSNAP	361	361	390	416	315	324	239	306	262	297	0.0211767	0.0498994	0.00484246	0.0130046
ENSMUSG00000004631	Sgce	Illumina	GSNAP	72	54	64	44	50	35	35	41	39	35	0.0111594	0.0329828	0.00202656	0.00633562
ENSMUSG00000004633	Chn2	Illumina	GSNAP	554	490	557	438	412	158	194	208	210	191	0.00793651	0.0303299	5.87897e-07	1.96888e-05
ENSMUSG00000004637	Wwox	Illumina	GSNAP	69	81	79	137	101	70	58	60	60	50	0.0211767	0.0498994	0.0101409	0.023774
ENSMUSG00000004642	Slbp	Illumina	GSNAP	145	146	125	130	158	148	191	166	182	146	0.046533	0.0940466	0.034305	0.0662334
ENSMUSG00000004655	Aqp1	Illumina	GSNAP	1032	1086	926	680	541	538	532	376	518	503	0.00793651	0.0303299	0.00465116	0.0125832
ENSMUSG00000004661	Arid3b	Illumina	GSNAP	54	53	62	62	66	61	56	47	37	78	0.529619	0.640623	0.498108	0.596891
ENSMUSG00000004665	Cnn2	Illumina	GSNAP	55	52	41	47	23	43	37	20	25	36	0.150794	0.234677	0.172845	0.255086
ENSMUSG00000004667	Polr2e	Illumina	GSNAP	194	186	222	224	104	221	166	196	174	179	0.547619	0.646757	0.793436	0.860498
ENSMUSG00000004677	Myo9b	Illumina	GSNAP	479	414	423	447	306	472	425	374	450	479	0.463344	0.571194	0.426177	0.526751
ENSMUSG00000004698	Hdac9	Illumina	GSNAP	13	16	9	6	6	5	9	6	3	5	0.0704846	0.130684	0.0587802	0.103978
ENSMUSG00000004707	Ly9	Illumina	GSNAP	27	11	7	7	11	16	13	4	11	11	0.828812	0.892923	0.787329	0.855384
ENSMUSG00000004709	Cd244	Illumina	GSNAP	1	3	1	3	4	11	22	6	10	11	0.011412	0.0329828	0.000734531	0.00278933
ENSMUSG00000004730	Emr1	Illumina	GSNAP	168	115	93	106	68	97	83	35	51	33	0.0555556	0.106209	0.0225057	0.0463811
ENSMUSG00000004748	Mtfp1	Illumina	GSNAP	195	270	307	230	195	107	82	88	86	109	0.0119252	0.0329828	1.26283e-05	0.000137976
ENSMUSG00000004768	Rab23	Illumina	GSNAP	100	123	100	73	88	59	75	57	47	64	0.0211767	0.0498994	0.00223852	0.00685606
ENSMUSG00000004771	Rab11a	Illumina	GSNAP	704	650	624	591	739	493	535	550	508	514	0.00793651	0.0303299	0.000480431	0.00200376
ENSMUSG00000004788	Eif2b2	Illumina	GSNAP	181	180	194	154	95	244	251	219	196	260	0.00793651	0.0303299	0.0109894	0.0254412
ENSMUSG00000004789	Dlst	Illumina	GSNAP	2686	2745	2835	2564	2675	2156	1904	2263	2214	2018	0.00793651	0.0303299	8.19889e-05	0.000512499
ENSMUSG00000004798	Ulk2	Illumina	GSNAP	1409	1173	1105	1090	1183	592	660	645	714	605	0.00793651	0.0303299	1.13484e-06	2.89434e-05
ENSMUSG00000004814	Ccl24	Illumina	GSNAP	21	15	16	10	9	13	16	8	15	7	0.400525	0.524289	0.410568	0.511157
ENSMUSG00000004815	Dgkq	Illumina	GSNAP	546	575	530	507	502	423	298	341	263	422	0.00793651	0.0303299	0.000843842	0.00311367
ENSMUSG00000004837	Grap	Illumina	GSNAP	22	33	36	34	23	48	34	31	32	38	0.345742	0.459798	0.111698	0.178189
ENSMUSG00000004843	Chmp2b	Illumina	GSNAP	302	305	262	252	322	362	370	489	448	321	0.015873	0.0391073	0.00498629	0.013328
ENSMUSG00000004846	Plod3	Illumina	GSNAP	345	328	352	309	199	419	457	389	356	409	0.00793651	0.0303299	0.0183963	0.0391944
ENSMUSG00000004849	Ap1s1	Illumina	GSNAP	289	292	262	280	244	279	235	214	246	240	0.0555556	0.106209	0.0547148	0.0977702
ENSMUSG00000004864	Mapk13	Illumina	GSNAP	3	2	3	1	2	8	6	6	6	3	0.0181189	0.0442668	0.002761	0.00815568
ENSMUSG00000004865	Srpk1	Illumina	GSNAP	427	447	460	329	439	508	466	535	479	481	0.00793651	0.0303299	0.0249585	0.0506557
ENSMUSG00000004880	Lbr	Illumina	GSNAP	158	170	181	154	175	278	272	252	263	198	0.00793651	0.0303299	0.000200698	0.00100808
ENSMUSG00000004891	Nes	Illumina	GSNAP	37	30	38	20	12	23	12	11	13	10	0.0749129	0.136524	0.0351691	0.0676873
ENSMUSG00000004895	Prcc	Illumina	GSNAP	231	196	211	191	169	281	282	244	253	253	0.0119252	0.0329828	0.000908924	0.00330089
ENSMUSG00000004896	Rrnad1	Illumina	GSNAP	165	181	173	183	164	192	186	192	142	209	0.142457	0.230295	0.435853	0.536209
ENSMUSG00000004897	Hdgf	Illumina	GSNAP	2311	2470	2534	2115	2204	1901	1896	1963	1907	1909	0.00793651	0.0303299	0.000436823	0.0018539
ENSMUSG00000004929	Thop1	Illumina	GSNAP	83	58	81	79	33	116	69	78	68	67	1	1	0.2992	0.40088
ENSMUSG00000004931	Apba3	Illumina	GSNAP	221	242	264	294	96	373	260	260	300	371	0.0936926	0.161377	0.074817	0.12725
ENSMUSG00000004933	Matk	Illumina	GSNAP	6	3	3	2	2	3	5	4	0	7	0.524518	0.640623	0.863414	0.917299
ENSMUSG00000004934	Pias4	Illumina	GSNAP	107	105	107	128	67	164	136	108	113	143	0.0361451	0.0748093	0.0585313	0.103574
ENSMUSG00000004936	Map2k1	Illumina	GSNAP	677	656	624	607	601	632	585	633	623	578	0.420635	0.532494	0.316921	0.419975
ENSMUSG00000004937	Sgta	Illumina	GSNAP	558	532	598	522	365	617	473	514	538	618	0.690476	0.771082	0.4243	0.524975
ENSMUSG00000004945	5730437N04Rik	Illumina	GSNAP	285	290	267	285	261	172	172	154	200	177	0.0116673	0.0329828	2.94714e-06	5.30485e-05
ENSMUSG00000004947	Dtx2	Illumina	GSNAP	44	59	44	51	44	80	44	56	53	76	0.161238	0.25062	0.100171	0.162739
ENSMUSG00000004951	Hspb1	Illumina	GSNAP	133	120	118	124	77	69	77	67	82	68	0.027803	0.0636118	0.00233931	0.00711129
ENSMUSG00000004952	Rasa4	Illumina	GSNAP	28	20	30	16	13	12	8	5	7	7	0.0119252	0.0329828	0.00128422	0.00435785
ENSMUSG00000004980	Hnrnpa2b1	Illumina	GSNAP	4853	5014	4348	4351	5036	4882	4862	4983	4473	4700	1	1	0.70202	0.78114
ENSMUSG00000004994	Ccdc130	Illumina	GSNAP	56	61	41	45	43	91	82	82	67	104	0.0119252	0.0329828	0.000424536	0.00181428
ENSMUSG00000004996	Mri1	Illumina	GSNAP	121	157	169	184	104	140	121	164	137	144	0.753298	0.825924	0.851668	0.908147
ENSMUSG00000005034	Prkacb	Illumina	GSNAP	782	743	679	606	762	407	427	403	480	446	0.00793651	0.0303299	7.05742e-06	9.45006e-05
ENSMUSG00000005043	Sgsh	Illumina	GSNAP	99	120	93	43	45	74	41	46	56	69	0.420635	0.532494	0.266592	0.365114
ENSMUSG00000005045	Chd5	Illumina	GSNAP	0	0	1	0	1	0	0	0	1	0	0.600471	0.696449	0.533304	0.629022
ENSMUSG00000005054	Cstb	Illumina	GSNAP	293	263	268	302	321	264	248	282	293	242	0.173217	0.264543	0.142489	0.217512
ENSMUSG00000005057	Sh2b2	Illumina	GSNAP	13	17	15	23	9	17	13	14	6	11	0.400525	0.524289	0.308517	0.410786
ENSMUSG00000005069	Pex5	Illumina	GSNAP	1438	1502	1609	1325	1272	1002	884	988	998	991	0.00793651	0.0303299	1.96289e-05	0.000184854
ENSMUSG00000005078	Jkamp	Illumina	GSNAP	240	239	222	181	243	145	147	117	139	131	0.00793651	0.0303299	4.03883e-05	0.000307656
ENSMUSG00000005087	Cd44	Illumina	GSNAP	83	56	53	64	56	148	138	131	151	82	0.0211767	0.0498994	0.000490106	0.0020357
ENSMUSG00000005089	Slc1a2	Illumina	GSNAP	2870	2296	2342	2296	2560	1619	1666	1677	2201	1952	0.0119252	0.0329828	0.00153486	0.0050264
ENSMUSG00000005102	Eif2ak4	Illumina	GSNAP	134	135	135	109	109	156	157	156	161	125	0.0577796	0.109736	0.0180185	0.0385177
ENSMUSG00000005103	Wdr1	Illumina	GSNAP	538	487	498	443	471	535	579	528	545	494	0.0952381	0.161377	0.0437161	0.0811501
ENSMUSG00000005107	Slc2a9	Illumina	GSNAP	530	569	569	496	531	216	135	209	258	160	0.0119252	0.0329828	2.73254e-06	5.0305e-05
ENSMUSG00000005124	Wisp1	Illumina	GSNAP	20	12	9	15	14	7	8	5	2	4	0.00793651	0.0303299	0.00199301	0.00624797
ENSMUSG00000005125	Ndrg1	Illumina	GSNAP	105	89	100	69	79	164	124	230	114	80	0.0555556	0.106209	0.0512271	0.0925448
ENSMUSG00000005142	Man2b1	Illumina	GSNAP	1183	1292	1132	1194	899	930	705	762	737	865	0.015873	0.0391073	0.00119637	0.00410488
ENSMUSG00000005150	Wdr83	Illumina	GSNAP	204	205	199	181	130	166	139	157	159	191	0.222222	0.320008	0.265008	0.363339
ENSMUSG00000005161	Prdx2	Illumina	GSNAP	1152	1118	1360	1341	1026	928	806	915	912	890	0.00793651	0.0303299	0.000659196	0.00256571
ENSMUSG00000005198	Polr2a	Illumina	GSNAP	737	884	812	798	776	1059	804	801	792	872	0.420635	0.532494	0.250107	0.346395
ENSMUSG00000005204	Senp3	Illumina	GSNAP	481	474	407	380	369	582	612	534	508	606	0.00793651	0.0303299	0.000928306	0.00335684
ENSMUSG00000005225	Plekha8	Illumina	GSNAP	483	552	476	398	508	345	425	317	368	346	0.015873	0.0391073	0.00217403	0.00670799
ENSMUSG00000005233	Spc25	Illumina	GSNAP	82	83	66	50	124	24	27	37	38	12	0.00793651	0.0303299	0.0011847	0.00407684
ENSMUSG00000005237	Dnahc2	Illumina	GSNAP	5	3	3	4	0	2	0	1	0	1	0.0886833	0.160783	0.109869	0.175854
ENSMUSG00000005251	Ripk4	Illumina	GSNAP	106	116	100	89	81	80	113	120	129	122	0.222222	0.320008	0.22539	0.316961
ENSMUSG00000005262	Ufd1l	Illumina	GSNAP	496	611	505	500	543	662	773	696	649	680	0.00793651	0.0303299	0.000367284	0.00161509
ENSMUSG00000005267	Zfp287	Illumina	GSNAP	4	5	6	1	3	8	4	4	2	3	1	1	0.713586	0.791546
ENSMUSG00000005268	Prlr	Illumina	GSNAP	912	1400	1385	702	1785	552	779	828	656	573	0.031746	0.0676862	0.0102847	0.0240597
ENSMUSG00000005299	Letm1	Illumina	GSNAP	1081	1041	1099	1006	847	800	642	857	785	772	0.015873	0.0391073	0.00202516	0.00633253
ENSMUSG00000005312	Ubqln1	Illumina	GSNAP	1778	1900	1707	1586	1752	1541	1556	1578	1523	1327	0.00793651	0.0303299	0.00773023	0.0190676
ENSMUSG00000005320	Fgfr4	Illumina	GSNAP	360	362	426	390	303	389	243	265	299	310	0.0952381	0.161377	0.0507508	0.0918354
ENSMUSG00000005338	Cadm3	Illumina	GSNAP	62	68	55	58	40	18	19	18	17	13	0.0119252	0.0329828	4.01187e-06	6.48692e-05
ENSMUSG00000005354	Txn2	Illumina	GSNAP	1799	2077	2295	2062	1579	1815	1637	1751	1719	1776	0.222222	0.320008	0.11795	0.186498
ENSMUSG00000005360	Slc1a3	Illumina	GSNAP	4	4	0	0	2	2	2	5	1	1	0.83096	0.892923	0.493888	0.593083
ENSMUSG00000005362	Crbn	Illumina	GSNAP	431	377	336	295	421	283	352	230	348	275	0.0952381	0.161377	0.0511751	0.0924724
ENSMUSG00000005370	Msh6	Illumina	GSNAP	244	166	226	175	212	173	179	168	158	124	0.0952381	0.161377	0.0315014	0.0616552
ENSMUSG00000005371	Fbxo11	Illumina	GSNAP	363	395	308	300	411	262	282	249	256	226	0.00793651	0.0303299	0.00130289	0.00440856
ENSMUSG00000005373	Mlxipl	Illumina	GSNAP	5237	5279	5332	7180	5191	2956	1653	3042	1949	2838	0.00793651	0.0303299	0.000100213	0.000599875
ENSMUSG00000005374	Tbl2	Illumina	GSNAP	300	384	316	286	329	896	973	906	965	943	0.00793651	0.0303299	3.30432e-09	1.26591e-06
ENSMUSG00000005378	Wbscr22	Illumina	GSNAP	256	239	261	219	166	218	182	213	190	212	0.150794	0.234677	0.252795	0.349511
ENSMUSG00000005397	Nid1	Illumina	GSNAP	235	234	167	125	151	161	135	121	121	104	0.0593271	0.110788	0.0402885	0.0758965
ENSMUSG00000005410	Mcm5	Illumina	GSNAP	13	22	23	25	14	12	14	14	11	15	0.138792	0.227993	0.0425837	0.0793258
ENSMUSG00000005413	Hmox1	Illumina	GSNAP	247	154	169	242	340	453	326	616	428	301	0.031746	0.0676862	0.00662559	0.0167901
ENSMUSG00000005417	Mprip	Illumina	GSNAP	1727	1439	1500	1787	1315	1372	1083	1312	1103	1177	0.015873	0.0391073	0.00647878	0.0164833
ENSMUSG00000005442	Cic	Illumina	GSNAP	350	314	380	359	170	660	529	498	486	647	0.00793651	0.0303299	0.00219211	0.00675157
ENSMUSG00000005447	Pafah1b3	Illumina	GSNAP	25	21	28	23	21	13	11	20	16	18	0.0119252	0.0329828	0.00502419	0.013406
ENSMUSG00000005465	Il27ra	Illumina	GSNAP	13	13	15	16	5	15	20	16	7	13	0.523217	0.640623	0.566907	0.660389
ENSMUSG00000005469	Prkaca	Illumina	GSNAP	601	594	580	512	483	390	415	357	324	353	0.00793651	0.0303299	6.42571e-05	0.000428344
ENSMUSG00000005470	Asf1b	Illumina	GSNAP	10	11	7	10	9	9	7	4	5	5	0.0344536	0.0729837	0.0145302	0.032198
ENSMUSG00000005481	Ddx39	Illumina	GSNAP	173	188	168	163	117	375	354	356	306	355	0.00793651	0.0303299	3.61738e-06	6.11731e-05
ENSMUSG00000005483	Dnajb1	Illumina	GSNAP	208	364	331	354	382	329	426	307	392	290	1	1	0.560345	0.654531
ENSMUSG00000005501	Usp40	Illumina	GSNAP	630	555	597	589	689	380	399	326	386	341	0.00793651	0.0303299	3.2961e-06	5.75115e-05
ENSMUSG00000005505	Kbtbd4	Illumina	GSNAP	211	226	180	198	201	215	194	156	159	172	0.150794	0.234677	0.0942937	0.15471
ENSMUSG00000005506	Celf1	Illumina	GSNAP	1856	1738	1628	1593	1614	1868	1792	1771	1893	1765	0.0555556	0.106209	0.0469611	0.0860626
ENSMUSG00000005510	Ndufs3	Illumina	GSNAP	494	501	561	552	618	369	326	419	340	360	0.00793651	0.0303299	5.21598e-05	0.000367798
ENSMUSG00000005514	Por	Illumina	GSNAP	5622	4813	7452	7025	3759	4657	3013	3250	4430	5990	0.150794	0.234677	0.106457	0.171249
ENSMUSG00000005533	Igf1r	Illumina	GSNAP	11	5	14	9	5	11	9	10	10	11	0.593566	0.696449	0.281873	0.382359
ENSMUSG00000005534	Insr	Illumina	GSNAP	2340	1939	2220	2478	2495	1869	3027	2313	2778	2298	0.84127	0.892923	0.520354	0.617865
ENSMUSG00000005547	Cyp2a5	Illumina	GSNAP	9884	10045	12327	11324	16563	3864	2593	3645	5225	4626	0.00793651	0.0303299	2.09559e-05	0.000192664
ENSMUSG00000005553	Atp4a	Illumina	GSNAP	10	12	11	14	6	6	2	6	3	2	0.0196244	0.0475362	0.00209699	0.0065108
ENSMUSG00000005566	Trim28	Illumina	GSNAP	741	747	720	655	515	905	712	735	712	787	0.401965	0.524289	0.113703	0.180862
ENSMUSG00000005575	Ube2m	Illumina	GSNAP	483	455	514	483	445	440	435	452	382	462	0.0593271	0.110788	0.0602285	0.106174
ENSMUSG00000005580	Adcy9	Illumina	GSNAP	255	242	235	288	193	157	118	111	145	127	0.00793651	0.0303299	6.05838e-05	0.0004099
ENSMUSG00000005583	Mef2c	Illumina	GSNAP	36	22	34	24	23	28	24	10	9	13	0.173217	0.264543	0.0288192	0.0572289
ENSMUSG00000005609	Ctr9	Illumina	GSNAP	418	448	419	370	377	467	497	500	495	479	0.00793651	0.0303299	0.000995218	0.00354789
ENSMUSG00000005610	Eif4g2	Illumina	GSNAP	7796	7666	7120	6229	8313	9264	11039	9248	10248	8995	0.00793651	0.0303299	0.0011852	0.00407764
ENSMUSG00000005611	Mrvi1	Illumina	GSNAP	32	21	17	15	23	6	5	5	2	5	0.0111594	0.0329828	5.35885e-05	0.000375291
ENSMUSG00000005615	Pcyt1a	Illumina	GSNAP	1483	1518	1588	1073	1529	918	1036	758	884	890	0.00793651	0.0303299	0.000281672	0.00130732
ENSMUSG00000005621	Zfp592	Illumina	GSNAP	510	595	543	566	528	556	488	543	527	573	0.753298	0.825924	0.646552	0.733112
ENSMUSG00000005625	Psmd4	Illumina	GSNAP	1015	1028	1094	1128	1013	1202	1225	1216	1202	1339	0.0119252	0.0329828	0.000729407	0.00277536
ENSMUSG00000005656	Snx6	Illumina	GSNAP	193	272	179	147	194	196	239	176	226	205	0.420635	0.532494	0.512289	0.610647
ENSMUSG00000005667	Mthfd2	Illumina	GSNAP	37	20	23	18	21	466	562	605	418	525	0.00793651	0.0303299	2.89077e-09	1.16939e-06
ENSMUSG00000005672	Kit	Illumina	GSNAP	72	81	65	52	60	53	53	54	35	49	0.0593271	0.110788	0.0203255	0.0425036
ENSMUSG00000005674	Tomm40l	Illumina	GSNAP	168	175	116	122	140	152	172	118	122	156	1	1	0.977457	0.995304
ENSMUSG00000005677	Nr1i3	Illumina	GSNAP	7265	6122	5119	3488	6684	368	211	220	256	336	0.00793651	0.0303299	1.20116e-08	2.27954e-06
ENSMUSG00000005681	Apoa2	Illumina	GSNAP	51867	59165	63591	64602	65180	42071	38629	45141	42559	41805	0.00793651	0.0303299	2.96893e-05	0.000246294
ENSMUSG00000005682	Pan2	Illumina	GSNAP	431	422	380	407	388	540	443	581	461	588	0.00793651	0.0303299	0.00287694	0.00844136
ENSMUSG00000005683	Cs	Illumina	GSNAP	1443	1539	1666	1482	1646	1341	1132	1517	1388	1104	0.031746	0.0676862	0.0173473	0.0372903
ENSMUSG00000005686	Ampd3	Illumina	GSNAP	10	16	7	7	9	23	24	29	18	20	0.0119252	0.0329828	0.00034588	0.00153578
ENSMUSG00000005687	Bcas2	Illumina	GSNAP	314	282	292	295	300	235	259	259	280	240	0.0119252	0.0329828	0.00295395	0.00863435
ENSMUSG00000005698	Ctcf	Illumina	GSNAP	404	529	407	306	448	430	419	455	445	364	0.84127	0.892923	0.808374	0.872963
ENSMUSG00000005699	Pard6a	Illumina	GSNAP	23	17	30	23	14	22	26	16	17	23	0.91553	0.957849	0.951462	0.986302
ENSMUSG00000005718	Tcfap4	Illumina	GSNAP	36	43	46	45	41	20	7	13	11	14	0.00793651	0.0303299	1.39343e-05	0.000148022
ENSMUSG00000005732	Ranbp1	Illumina	GSNAP	190	221	228	188	159	304	297	278	269	253	0.00793651	0.0303299	0.000510714	0.00210193
ENSMUSG00000005774	Rfx5	Illumina	GSNAP	246	229	157	122	214	110	96	97	82	102	0.00793651	0.0303299	0.0012204	0.00417446
ENSMUSG00000005779	Psmb4	Illumina	GSNAP	1331	1363	1393	1386	1225	1340	1391	1343	1403	1358	0.690476	0.771082	0.452035	0.552359
ENSMUSG00000005800	Mmp8	Illumina	GSNAP	1	0	1	1	1	47	90	29	79	37	0.00970079	0.0329828	1.21286e-05	0.000134323
ENSMUSG00000005802	Slc30a4	Illumina	GSNAP	216	199	204	274	234	231	296	229	259	219	0.309524	0.419072	0.252696	0.349477
ENSMUSG00000005803	Sqrdl	Illumina	GSNAP	1829	2123	2198	1988	2348	1385	1145	1424	1273	1208	0.00793651	0.0303299	1.1156e-05	0.000126654
ENSMUSG00000005804	Pldn	Illumina	GSNAP	216	213	191	155	213	146	154	139	157	167	0.0361451	0.0748093	0.00542717	0.0142545
ENSMUSG00000005813	Metap1	Illumina	GSNAP	573	674	536	456	493	554	639	551	574	498	0.547619	0.646757	0.624817	0.71426
ENSMUSG00000005823	Gpr108	Illumina	GSNAP	280	287	285	303	205	210	135	158	190	188	0.015873	0.0391073	0.00160782	0.00522634
ENSMUSG00000005824	Tnfsf14	Illumina	GSNAP	4	4	4	0	1	12	23	22	13	22	0.0109095	0.0329828	0.000404221	0.00174248
ENSMUSG00000005836	Gata6	Illumina	GSNAP	74	81	64	68	73	91	111	103	99	78	0.015873	0.0391073	0.00329579	0.00945909
ENSMUSG00000005846	Rsl1d1	Illumina	GSNAP	530	671	542	509	622	789	766	872	838	829	0.00793651	0.0303299	9.43655e-05	0.000572906
ENSMUSG00000005871	Apc	Illumina	GSNAP	545	430	685	700	646	500	754	561	765	487	0.84127	0.892923	0.889701	0.938159
ENSMUSG00000005873	Reep5	Illumina	GSNAP	249	192	189	208	211	227	282	209	224	232	0.150794	0.234677	0.128158	0.199539
ENSMUSG00000005881	Ergic3	Illumina	GSNAP	755	696	761	798	609	586	452	578	519	510	0.00793651	0.0303299	0.000849543	0.0031302
ENSMUSG00000005882	Uqcc	Illumina	GSNAP	583	591	578	460	520	358	401	375	369	333	0.00793651	0.0303299	5.09809e-05	0.000361976
ENSMUSG00000005886	Ncoa2	Illumina	GSNAP	738	524	630	697	668	648	814	626	774	678	0.547619	0.646757	0.27308	0.372475
ENSMUSG00000005893	Nr2c2	Illumina	GSNAP	554	372	366	549	595	391	463	392	506	418	0.690476	0.771082	0.397076	0.497665
ENSMUSG00000005897	Nr2c1	Illumina	GSNAP	232	187	219	263	252	109	127	139	135	101	0.00793651	0.0303299	2.827e-05	0.000237209
ENSMUSG00000005899	Smpd4	Illumina	GSNAP	171	224	212	171	151	223	178	189	175	187	0.529619	0.640623	0.696023	0.775703
ENSMUSG00000005907	Pex1	Illumina	GSNAP	480	502	538	506	504	206	241	262	256	208	0.00793651	0.0303299	7.89828e-08	6.26375e-06
ENSMUSG00000005936	Kctd20	Illumina	GSNAP	568	625	507	472	562	503	535	477	459	474	0.150794	0.234677	0.0835196	0.139626
ENSMUSG00000005947	Itgae	Illumina	GSNAP	5	8	7	4	4	5	2	9	1	4	0.457807	0.571194	0.222367	0.313685
ENSMUSG00000005949	Ctns	Illumina	GSNAP	232	286	232	301	293	310	256	266	275	288	0.834035	0.892923	0.522459	0.61979
ENSMUSG00000005951	Shpk	Illumina	GSNAP	774	914	893	695	738	365	277	318	309	302	0.00793651	0.0303299	1.69499e-07	9.3384e-06
ENSMUSG00000005958	Ephb3	Illumina	GSNAP	5	8	2	6	5	7	1	1	6	5	0.594729	0.696449	0.33953	0.444116
ENSMUSG00000005968	Tuft1	Illumina	GSNAP	104	87	128	161	60	107	45	79	52	74	0.150794	0.234677	0.0928827	0.152815
ENSMUSG00000005973	Rcn1	Illumina	GSNAP	93	102	70	48	69	114	106	97	82	65	0.309524	0.419072	0.208174	0.297237
ENSMUSG00000005981	Trap1	Illumina	GSNAP	2313	2216	2368	2347	2185	1861	1648	2051	1959	1697	0.00793651	0.0303299	0.000810737	0.00301613
ENSMUSG00000005982	Nat15	Illumina	GSNAP	1531	1572	1603	1435	1362	640	569	586	654	703	0.00793651	0.0303299	1.44434e-08	2.49465e-06
ENSMUSG00000005986	Ankrd13d	Illumina	GSNAP	7	6	2	2	2	5	1	2	3	2	0.503812	0.62027	0.389267	0.490396
ENSMUSG00000006005	Tpr	Illumina	GSNAP	986	856	1072	1029	1050	1106	1492	1199	1419	1043	0.031746	0.0676862	0.0170967	0.0368651
ENSMUSG00000006010	BC003331	Illumina	GSNAP	593	562	499	489	648	346	396	402	370	358	0.00793651	0.0303299	8.02879e-05	0.000504573
ENSMUSG00000006014	Prg4	Illumina	GSNAP	815	750	784	689	737	1914	2462	1641	2089	2170	0.00793651	0.0303299	1.31056e-07	7.86949e-06
ENSMUSG00000006019	Dhx34	Illumina	GSNAP	65	51	72	66	32	73	52	47	42	64	0.84127	0.892923	0.95943	0.992821
ENSMUSG00000006021	Kptn	Illumina	GSNAP	124	115	165	154	111	126	77	116	89	97	0.150794	0.234677	0.0331847	0.0644897
ENSMUSG00000006024	Napa	Illumina	GSNAP	689	791	772	770	559	1036	1032	1055	1083	1132	0.00793651	0.0303299	0.000105574	0.000623467
ENSMUSG00000006050	Sra1	Illumina	GSNAP	646	709	700	629	638	710	720	761	724	775	0.00793651	0.0303299	0.00933735	0.0222706
ENSMUSG00000006057	Atp5g1	Illumina	GSNAP	372	398	452	517	349	430	420	420	400	411	0.675174	0.769692	0.911361	0.954973
ENSMUSG00000006058	Snf8	Illumina	GSNAP	329	296	262	254	299	299	249	292	280	242	0.345742	0.459798	0.411686	0.512258
ENSMUSG00000006095	Tbcb	Illumina	GSNAP	202	194	202	191	147	299	302	243	246	254	0.0119252	0.0329828	0.000693525	0.00266521
ENSMUSG00000006127	Inpp5k	Illumina	GSNAP	267	202	219	212	222	172	127	141	132	171	0.00793651	0.0303299	0.000368405	0.00161757
ENSMUSG00000006134	Crkl	Illumina	GSNAP	367	371	334	337	378	466	608	500	595	471	0.00793651	0.0303299	0.000127593	0.000719764
ENSMUSG00000006154	Eps8l1	Illumina	GSNAP	23	17	5	8	9	17	24	6	5	11	1	1	0.987948	0.995304
ENSMUSG00000006169	Clint1	Illumina	GSNAP	692	854	712	584	605	1076	1085	1035	1074	1018	0.00793651	0.0303299	7.23719e-05	0.000466457
ENSMUSG00000006191	Cdkal1	Illumina	GSNAP	102	105	109	85	108	68	86	70	84	83	0.015873	0.0391073	0.00344588	0.00979838
ENSMUSG00000006205	Htra1	Illumina	GSNAP	20	36	22	26	12	16	4	13	11	12	0.046533	0.0940466	0.0232663	0.0477439
ENSMUSG00000006215	Zbtb17	Illumina	GSNAP	96	74	104	124	53	121	80	128	92	130	0.309524	0.419072	0.205003	0.293418
ENSMUSG00000006218	Fam131c	Illumina	GSNAP	19	9	12	8	5	9	7	5	9	11	0.595883	0.696449	0.45733	0.556942
ENSMUSG00000006219	Fblim1	Illumina	GSNAP	17	18	12	17	11	29	12	16	23	18	0.291841	0.408463	0.203741	0.291856
ENSMUSG00000006221	Hspb7	Illumina	GSNAP	2	0	0	0	0	10	4	5	3	8	0.00970079	0.0329828	0.00016951	0.000883097
ENSMUSG00000006235	Epor	Illumina	GSNAP	5	11	8	9	8	6	1	2	1	1	0.0196244	0.0475362	0.000862923	0.00316962
ENSMUSG00000006241	Ccdc159	Illumina	GSNAP	60	73	56	58	54	46	32	44	38	35	0.00793651	0.0303299	0.000591593	0.0023584
ENSMUSG00000006262	Mobkl1a	Illumina	GSNAP	909	771	785	803	959	626	873	785	939	678	0.463344	0.571194	0.321063	0.424512
ENSMUSG00000006273	Atp6v1b2	Illumina	GSNAP	568	587	465	595	587	532	635	505	574	524	0.675174	0.769692	0.879208	0.929262
ENSMUSG00000006276	Eps15l1	Illumina	GSNAP	176	182	169	185	122	152	131	134	117	133	0.0952381	0.161377	0.032978	0.0641449
ENSMUSG00000006281	Tep1	Illumina	GSNAP	219	232	228	208	199	174	160	140	142	126	0.00793651	0.0303299	0.000119284	0.000684569
ENSMUSG00000006288	Ttc5	Illumina	GSNAP	48	68	49	36	42	45	48	37	46	37	0.461975	0.571194	0.35368	0.458142
ENSMUSG00000006289	Osgep	Illumina	GSNAP	114	90	106	131	104	157	156	140	150	137	0.00793651	0.0303299	0.000876272	0.00321021
ENSMUSG00000006299	Aamp	Illumina	GSNAP	1487	1366	1612	1660	1044	1602	1303	1423	1419	1576	0.84127	0.892923	0.711823	0.790332
ENSMUSG00000006301	Tmbim1	Illumina	GSNAP	697	616	607	596	628	442	453	462	476	431	0.00793651	0.0303299	5.15117e-06	7.63585e-05
ENSMUSG00000006304	Arpc2	Illumina	GSNAP	1294	1348	1273	1266	1378	1169	1081	1122	1057	1056	0.00793651	0.0303299	0.000159436	0.000842215
ENSMUSG00000006307	Wbp7	Illumina	GSNAP	407	438	410	419	292	823	613	653	548	772	0.00793651	0.0303299	0.000300131	0.00137147
ENSMUSG00000006315	Tmem147	Illumina	GSNAP	770	741	800	728	730	546	477	561	517	555	0.00793651	0.0303299	4.16953e-06	6.62128e-05
ENSMUSG00000006333	Rps9	Illumina	GSNAP	1950	1766	2310	2314	1152	2330	2079	2106	2160	2391	0.222222	0.320008	0.167599	0.248753
ENSMUSG00000006335	Tfpt	Illumina	GSNAP	76	73	69	92	77	146	109	133	131	135	0.00793651	0.0303299	2.72656e-05	0.000231179
ENSMUSG00000006342	Susd2	Illumina	GSNAP	26	20	27	29	16	37	24	37	33	26	0.171904	0.264543	0.0601581	0.106062
ENSMUSG00000006344	Ggt5	Illumina	GSNAP	34	33	36	24	23	25	14	15	16	34	0.173217	0.264543	0.0491974	0.0894417
ENSMUSG00000006356	Crip2	Illumina	GSNAP	241	174	315	294	127	213	168	208	215	309	0.84127	0.892923	0.992084	0.9976
ENSMUSG00000006360	Crip1	Illumina	GSNAP	27	22	28	37	15	21	18	17	20	21	0.142457	0.230295	0.148652	0.225086
ENSMUSG00000006362	Cbfa2t3	Illumina	GSNAP	17	17	28	22	18	14	8	4	8	6	0.0116673	0.0329828	0.000754254	0.00284944
ENSMUSG00000006369	Fbln1	Illumina	GSNAP	10	4	13	11	7	1	0	8	2	4	0.046533	0.0940466	0.0162887	0.0354259
ENSMUSG00000006373	Pgrmc1	Illumina	GSNAP	15766	15429	14551	14997	19893	10056	9424	11206	10835	9797	0.00793651	0.0303299	4.18736e-05	0.000314744
ENSMUSG00000006378	Gcat	Illumina	GSNAP	659	631	738	803	476	633	339	590	524	581	0.150794	0.234677	0.130715	0.203005
ENSMUSG00000006386	Tek	Illumina	GSNAP	130	149	116	86	84	34	63	23	28	26	0.00793651	0.0303299	0.000129403	0.000727573
ENSMUSG00000006390	Elovl1	Illumina	GSNAP	570	596	532	529	437	635	546	634	513	645	0.222222	0.320008	0.132151	0.204795
ENSMUSG00000006392	Med8	Illumina	GSNAP	402	456	406	374	386	400	357	353	353	368	0.0361451	0.0748093	0.0462095	0.0850296
ENSMUSG00000006395	Hyi	Illumina	GSNAP	256	301	320	428	306	158	115	150	164	129	0.00793651	0.0303299	2.60454e-05	0.000223575
ENSMUSG00000006398	Cdc20	Illumina	GSNAP	5	2	2	7	9	6	3	8	7	4	0.752567	0.825924	0.530659	0.627001
ENSMUSG00000006403	Adamts4	Illumina	GSNAP	2	2	2	0	1	18	30	28	10	15	0.0111594	0.0329828	7.40549e-05	0.00047447
ENSMUSG00000006411	Pvrl4	Illumina	GSNAP	5	2	6	0	3	7	1	3	0	0	0.595883	0.696449	0.420542	0.520959
ENSMUSG00000006412	Pfdn2	Illumina	GSNAP	421	501	410	459	405	323	345	331	336	350	0.00793651	0.0303299	0.000201031	0.00100857
ENSMUSG00000006418	Rnf114	Illumina	GSNAP	855	896	844	837	815	961	996	1015	970	895	0.015873	0.0391073	0.00168695	0.00544442
ENSMUSG00000006423	C330007P06Rik	Illumina	GSNAP	499	455	388	379	466	321	373	349	383	347	0.015873	0.0391073	0.00777702	0.0191492
ENSMUSG00000006442	Srm	Illumina	GSNAP	348	570	446	239	202	848	1002	690	677	837	0.00793651	0.0303299	0.000996117	0.00355027
ENSMUSG00000006445	Epha2	Illumina	GSNAP	219	365	244	59	186	241	239	237	263	258	0.420635	0.532494	0.312714	0.415116
ENSMUSG00000006456	Rbm14	Illumina	GSNAP	289	281	319	515	334	676	517	532	520	531	0.00793651	0.0303299	0.00157531	0.00514132
ENSMUSG00000006457	Actn3	Illumina	GSNAP	0	0	0	0	0	0	0	0	0	2	0.423711	0.532494	0.336897	0.441499
ENSMUSG00000006463	Zdhhc24	Illumina	GSNAP	55	50	30	53	54	80	42	38	48	62	1	1	0.578663	0.671449
ENSMUSG00000006464	Bbs1	Illumina	GSNAP	21	22	15	14	10	23	31	8	21	20	0.463344	0.571194	0.489085	0.588463
ENSMUSG00000006471	Ndor1	Illumina	GSNAP	241	276	253	211	204	466	426	453	395	511	0.00793651	0.0303299	4.28148e-06	6.72267e-05
ENSMUSG00000006476	Nelf	Illumina	GSNAP	1147	1087	1247	1065	870	882	533	663	697	657	0.015873	0.0391073	0.000765783	0.0028852
ENSMUSG00000006494	Pdk1	Illumina	GSNAP	934	978	1437	1044	1331	385	389	532	475	301	0.00793651	0.0303299	1.29053e-05	0.000140446
ENSMUSG00000006498	Ptbp1	Illumina	GSNAP	972	842	898	1056	758	1472	1257	1406	1304	1466	0.00793651	0.0303299	6.49104e-05	0.000431762
ENSMUSG00000006517	Mvd	Illumina	GSNAP	190	123	219	127	77	787	567	490	411	531	0.00793651	0.0303299	4.35009e-05	0.000322946
ENSMUSG00000006519	Cyba	Illumina	GSNAP	42	31	36	47	19	79	54	26	45	58	0.150794	0.234677	0.124981	0.195443
ENSMUSG00000006522	Itih3	Illumina	GSNAP	11533	10640	10692	9448	10885	18664	19404	21703	15131	20862	0.00793651	0.0303299	9.70203e-06	0.000116789
ENSMUSG00000006526	Tmem110	Illumina	GSNAP	192	170	199	114	116	149	158	204	177	182	0.690476	0.771082	0.362261	0.463816
ENSMUSG00000006527	Sfmbt1	Illumina	GSNAP	511	469	490	448	496	317	365	321	365	331	0.0119252	0.0329828	7.8713e-06	0.000100922
ENSMUSG00000006529	Itih1	Illumina	GSNAP	8732	9182	9021	9992	8759	8395	7485	8027	7298	7909	0.00793651	0.0303299	0.00211643	0.00656318
ENSMUSG00000006538	Ihh	Illumina	GSNAP	14	17	11	10	10	4	3	3	1	1	0.011412	0.0329828	5.95826e-05	0.000405806
ENSMUSG00000006567	Atp7b	Illumina	GSNAP	422	471	520	348	281	170	129	103	136	145	0.00793651	0.0303299	1.92676e-05	0.000182922
ENSMUSG00000006575	Rundc3a	Illumina	GSNAP	8	7	5	9	1	8	5	8	5	3	0.830431	0.892923	0.811007	0.875109
ENSMUSG00000006576	Slc4a3	Illumina	GSNAP	8	2	9	9	6	9	6	3	1	3	0.338269	0.456349	0.235654	0.329346
ENSMUSG00000006585	Cdt1	Illumina	GSNAP	35	24	14	30	22	17	12	9	13	19	0.031746	0.0676862	0.019704	0.041401
ENSMUSG00000006589	Aprt	Illumina	GSNAP	285	260	318	263	135	194	144	146	166	171	0.150794	0.234677	0.0316338	0.0618749
ENSMUSG00000006599	Gtf2h1	Illumina	GSNAP	447	487	407	437	457	518	613	549	497	503	0.00793651	0.0303299	0.00421509	0.011556
ENSMUSG00000006611	Hfe	Illumina	GSNAP	507	536	585	496	548	715	693	771	767	683	0.00793651	0.0303299	2.36879e-05	0.000209058
ENSMUSG00000006638	Abhd1	Illumina	GSNAP	47	40	35	27	36	15	10	12	10	11	0.0119252	0.0329828	7.58413e-06	9.88821e-05
ENSMUSG00000006641	Slc5a6	Illumina	GSNAP	187	212	141	181	219	136	126	79	123	123	0.0119252	0.0329828	0.00256722	0.00769152
ENSMUSG00000006651	Aplp1	Illumina	GSNAP	2	4	3	9	1	2	1	5	4	2	0.831484	0.892923	0.643422	0.730479
ENSMUSG00000006673	Qrich1	Illumina	GSNAP	546	581	476	452	485	674	682	676	710	641	0.00793651	0.0303299	0.000171194	0.000890254
ENSMUSG00000006676	Usp19	Illumina	GSNAP	881	941	827	895	618	1232	958	1082	1005	1190	0.00793651	0.0303299	0.00827064	0.0200879
ENSMUSG00000006678	Pola1	Illumina	GSNAP	44	32	34	41	40	15	6	18	12	9	0.00793651	0.0303299	4.82411e-05	0.000348151
ENSMUSG00000006699	Cdc42	Illumina	GSNAP	1743	1789	1547	1448	1848	1638	1617	1605	1692	1479	0.547619	0.646757	0.478989	0.577809
ENSMUSG00000006705	Pknox1	Illumina	GSNAP	194	241	205	167	175	265	321	217	230	256	0.031746	0.0676862	0.012999	0.0293294
ENSMUSG00000006711	D130043K22Rik	Illumina	GSNAP	52	59	76	66	120	12	13	12	11	7	0.0119252	0.0329828	1.04907e-05	0.00012218
ENSMUSG00000006715	Gmnn	Illumina	GSNAP	104	131	109	87	91	29	28	15	26	26	0.0119252	0.0329828	1.30007e-06	3.16715e-05
ENSMUSG00000006717	Acot13	Illumina	GSNAP	432	449	487	479	537	221	244	320	271	231	0.00793651	0.0303299	9.0172e-06	0.000111335
ENSMUSG00000006720	Zfp184	Illumina	GSNAP	1	3	6	1	4	2	8	0	6	2	0.916051	0.957849	0.919332	0.960705
ENSMUSG00000006728	Cdk4	Illumina	GSNAP	436	439	379	403	318	487	456	397	358	458	0.309524	0.419072	0.276716	0.376465
ENSMUSG00000006731	B4galnt1	Illumina	GSNAP	774	828	809	704	575	1581	1520	1380	1496	1890	0.00793651	0.0303299	4.05279e-06	6.51668e-05
ENSMUSG00000006732	Mettl1	Illumina	GSNAP	133	194	167	88	90	259	227	211	238	225	0.00793651	0.0303299	0.00230044	0.0070096
ENSMUSG00000006736	Tspan31	Illumina	GSNAP	3070	3194	2971	2626	2592	2380	2654	2422	2532	2627	0.0952381	0.161377	0.0192978	0.0407146
ENSMUSG00000006740	Kif5b	Illumina	GSNAP	718	529	765	605	652	875	1476	1124	1372	963	0.00793651	0.0303299	0.00063416	0.00248745
ENSMUSG00000006763	Saal1	Illumina	GSNAP	65	69	64	59	60	55	47	66	56	31	0.0952381	0.161377	0.0742994	0.126482
ENSMUSG00000006777	Krt23	Illumina	GSNAP	8	10	7	23	29	7	2	5	2	1	0.0156505	0.0391073	0.00610015	0.0156625
ENSMUSG00000006782	Cnp	Illumina	GSNAP	119	97	96	133	87	83	42	84	70	48	0.00793651	0.0303299	0.00692983	0.0174346
ENSMUSG00000006784	Ttc25	Illumina	GSNAP	7	6	10	3	10	1	1	2	3	0	0.0153332	0.0391073	0.00202913	0.0063411
ENSMUSG00000006800	Sulf2	Illumina	GSNAP	83	98	96	141	108	48	28	33	36	52	0.00793651	0.0303299	4.58399e-05	0.000335229
ENSMUSG00000006818	Sod2	Illumina	GSNAP	2031	2212	2286	2003	2193	3979	5417	5117	4900	4228	0.00793651	0.0303299	3.15373e-07	1.3392e-05
ENSMUSG00000006850	Tmco6	Illumina	GSNAP	70	70	45	46	54	78	125	100	89	100	0.0116673	0.0329828	0.00103072	0.0036499
ENSMUSG00000006906	Stambp	Illumina	GSNAP	163	179	116	138	168	169	171	154	159	156	0.84127	0.892923	0.39515	0.495816
ENSMUSG00000006920	Ezh1	Illumina	GSNAP	244	242	195	252	187	248	211	233	213	209	1	1	0.983397	0.995304
ENSMUSG00000006930	Hap1	Illumina	GSNAP	38	19	19	22	17	29	16	16	19	14	0.203092	0.306132	0.328699	0.432599
ENSMUSG00000006931	Leprel4	Illumina	GSNAP	10	12	10	7	2	8	3	8	5	7	0.342782	0.459798	0.58911	0.681501
ENSMUSG00000006932	Ctnnb1	Illumina	GSNAP	3234	3165	2986	2846	2885	3327	3348	3092	3179	2791	0.420635	0.532494	0.35443	0.458959
ENSMUSG00000006941	Eif1b	Illumina	GSNAP	157	215	198	156	195	177	212	179	169	193	1	1	0.829321	0.889926
ENSMUSG00000006958	Chrd	Illumina	GSNAP	109	102	90	104	66	122	73	78	55	116	1	1	0.610655	0.700783
ENSMUSG00000006998	Psmd2	Illumina	GSNAP	2144	2213	2082	1800	1984	2397	2426	2301	2372	2178	0.015873	0.0391073	0.00896611	0.0215382
ENSMUSG00000007029	Vars	Illumina	GSNAP	336	279	365	346	160	894	632	796	671	877	0.00793651	0.0303299	8.86408e-05	0.000544417
ENSMUSG00000007030	D17H6S56E-3	Illumina	GSNAP	5	8	7	5	2	6	9	9	5	4	0.524518	0.640623	0.391676	0.492744
ENSMUSG00000007034	Slc44a4	Illumina	GSNAP	4	3	4	3	1	3	2	3	2	2	0.273322	0.385265	0.559573	0.653778
ENSMUSG00000007035	Msh5	Illumina	GSNAP	6	9	11	16	11	10	4	2	3	10	0.0926917	0.161377	0.0462985	0.0851419
ENSMUSG00000007036	Abhd16a	Illumina	GSNAP	296	253	307	347	178	277	198	232	238	234	0.222222	0.320008	0.281894	0.382359
ENSMUSG00000007038	Neu1	Illumina	GSNAP	468	400	407	454	335	367	317	287	329	355	0.031746	0.0676862	0.0129475	0.0292267
ENSMUSG00000007039	Ddah2	Illumina	GSNAP	17	7	27	14	3	26	9	11	8	17	0.916563	0.957849	0.664189	0.748253
ENSMUSG00000007041	Clic1	Illumina	GSNAP	182	131	147	116	96	174	134	107	108	117	0.84127	0.892923	0.762533	0.833985
ENSMUSG00000007050	Lsm2	Illumina	GSNAP	83	79	78	112	74	109	105	113	112	98	0.0749129	0.136524	0.0097188	0.0230161
ENSMUSG00000007080	Pole	Illumina	GSNAP	36	32	33	40	33	17	12	12	10	8	0.0116673	0.0329828	4.57404e-06	7.02419e-05
ENSMUSG00000007097	Atp1a2	Illumina	GSNAP	23	16	13	9	15	10	2	5	7	3	0.015873	0.0391073	0.00329842	0.00946487
ENSMUSG00000007107	Atp1a4	Illumina	GSNAP	0	2	0	0	0	0	0	1	1	0	0.796253	0.872576	0.772599	0.842797
ENSMUSG00000007207	Stx1a	Illumina	GSNAP	4	9	10	5	4	7	5	3	6	4	0.595883	0.696449	0.407961	0.508735
ENSMUSG00000007216	Zfp775	Illumina	GSNAP	18	23	36	20	9	16	11	15	19	25	0.547619	0.646757	0.556288	0.650979
ENSMUSG00000007338	Mrpl49	Illumina	GSNAP	402	439	443	346	438	162	127	177	170	143	0.00793651	0.0303299	2.31755e-07	1.08946e-05
ENSMUSG00000007379	Dennd2c	Illumina	GSNAP	9	10	14	9	11	7	9	9	12	11	0.588809	0.693337	0.453061	0.553393
ENSMUSG00000007411	Mark3	Illumina	GSNAP	515	466	457	366	469	531	537	502	518	508	0.031746	0.0676862	0.0333813	0.0647737
ENSMUSG00000007415	Gatad1	Illumina	GSNAP	573	622	516	463	573	331	429	347	350	373	0.0119252	0.0329828	0.000146173	0.000792021
ENSMUSG00000007458	M6pr	Illumina	GSNAP	1309	1320	1264	1276	1420	1423	1501	1456	1461	1271	0.0952381	0.161377	0.0658919	0.114399
ENSMUSG00000007476	Lrrc8a	Illumina	GSNAP	336	332	368	358	267	839	972	883	1067	1321	0.00793651	0.0303299	6.64309e-07	2.07492e-05
ENSMUSG00000007564	Ppp2r1a	Illumina	GSNAP	751	767	805	622	554	1030	1038	952	1017	970	0.00793651	0.0303299	0.00042005	0.00179777
ENSMUSG00000007570	Fance	Illumina	GSNAP	91	81	99	98	39	64	44	38	57	56	0.0952381	0.161377	0.0595055	0.105068
ENSMUSG00000007589	Tinf2	Illumina	GSNAP	171	149	154	124	155	169	204	167	161	207	0.0555556	0.106209	0.0287108	0.0570727
ENSMUSG00000007594	Hapln4	Illumina	GSNAP	70	137	81	53	84	187	182	105	99	140	0.031746	0.0676862	0.0201921	0.0422706
ENSMUSG00000007603	Dus3l	Illumina	GSNAP	102	115	120	110	75	204	131	157	108	167	0.0555556	0.106209	0.0182755	0.039002
ENSMUSG00000007610	Gtpbp3	Illumina	GSNAP	78	90	79	61	30	89	74	82	65	105	0.420635	0.532494	0.213488	0.303584
ENSMUSG00000007613	Tgfbr1	Illumina	GSNAP	591	524	551	635	588	456	550	529	570	452	0.0952381	0.161377	0.0570778	0.101398
ENSMUSG00000007617	Homer1	Illumina	GSNAP	163	156	190	163	172	121	194	124	147	127	0.142457	0.230295	0.0696324	0.11969
ENSMUSG00000007646	Rad51c	Illumina	GSNAP	13	18	6	8	8	6	16	3	6	9	0.396144	0.52336	0.302246	0.404116
ENSMUSG00000007655	Cav1	Illumina	GSNAP	43	49	41	37	49	26	9	679	31	11	0.142457	0.230295	0.783493	0.8523
ENSMUSG00000007656	Arpp19	Illumina	GSNAP	493	535	549	527	611	466	453	525	535	403	0.0749129	0.136524	0.055676	0.0993097
ENSMUSG00000007659	Bcl2l1	Illumina	GSNAP	393	423	344	526	305	1193	1011	1390	1442	1280	0.00793651	0.0303299	1.03827e-06	2.75882e-05
ENSMUSG00000007670	Khsrp	Illumina	GSNAP	385	493	394	455	282	876	628	656	632	667	0.00793651	0.0303299	0.000493845	0.0020473
ENSMUSG00000007721	Ccdc124	Illumina	GSNAP	176	139	231	175	89	213	179	176	188	236	0.116074	0.192544	0.146052	0.221652
ENSMUSG00000007739	Cct4	Illumina	GSNAP	1108	1218	1091	1117	1339	941	974	901	950	826	0.00793651	0.0303299	0.000592839	0.00236091
ENSMUSG00000007777	0610009B22Rik	Illumina	GSNAP	207	243	204	147	241	191	157	157	133	171	0.0936926	0.161377	0.0439166	0.0814534
ENSMUSG00000007783	Cpt1c	Illumina	GSNAP	7	4	5	6	5	7	3	4	0	1	0.140017	0.22968	0.0699618	0.120162
ENSMUSG00000007812	Zfp655	Illumina	GSNAP	441	325	475	817	463	326	389	341	442	330	0.222222	0.320008	0.0961477	0.157316
ENSMUSG00000007815	Rhoa	Illumina	GSNAP	1532	1750	1446	1365	1693	1353	1301	1268	1287	1285	0.00793651	0.0303299	0.004656	0.0125919
ENSMUSG00000007817	Zmiz1	Illumina	GSNAP	383	335	362	443	265	391	370	317	316	382	1	1	0.962106	0.994854
ENSMUSG00000007827	Ankrd26	Illumina	GSNAP	66	46	61	57	59	25	57	44	28	49	0.046533	0.0940466	0.0315159	0.0616757
ENSMUSG00000007833	Aldh16a1	Illumina	GSNAP	558	446	716	690	233	653	378	448	540	676	0.84127	0.892923	0.753206	0.825487
ENSMUSG00000007836	Hnrnpa0	Illumina	GSNAP	292	273	244	258	277	337	235	353	329	323	0.150794	0.234677	0.0748907	0.127319
ENSMUSG00000007837	Prrg2	Illumina	GSNAP	207	204	256	265	134	140	113	137	128	136	0.0555556	0.106209	0.00508117	0.0135252
ENSMUSG00000007850	Hnrnph1	Illumina	GSNAP	1159	1274	1203	1467	1493	1514	1787	1585	1422	1551	0.031746	0.0676862	0.0163915	0.0356191
ENSMUSG00000007867	1700019E19Rik	Illumina	GSNAP	25	22	30	25	14	19	25	31	39	31	0.203092	0.306132	0.210222	0.299688
ENSMUSG00000007872	Id3	Illumina	GSNAP	241	395	409	256	125	1260	854	694	706	949	0.00793651	0.0303299	0.000317663	0.00143663
ENSMUSG00000007880	Arid1a	Illumina	GSNAP	597	668	511	510	437	629	516	460	436	569	0.84127	0.892923	0.683775	0.765381
ENSMUSG00000007891	Ctsd	Illumina	GSNAP	3917	3872	4192	4047	3845	3326	3240	3377	3673	3148	0.00793651	0.0303299	0.000529249	0.00216181
ENSMUSG00000007892	Rplp1	Illumina	GSNAP	1116	782	1643	1534	265	1659	896	1021	1101	1732	0.547619	0.646757	0.354759	0.459217
ENSMUSG00000007950	Abhd8	Illumina	GSNAP	42	32	37	27	9	16	11	15	14	20	0.150794	0.234677	0.0908331	0.149977
ENSMUSG00000007987	Rabl5	Illumina	GSNAP	30	19	24	26	24	20	15	11	12	20	0.0355788	0.0748093	0.00711022	0.0178097
ENSMUSG00000008035	Mid1ip1	Illumina	GSNAP	440	1007	1005	407	272	275	146	91	107	156	0.015873	0.0391073	0.00227316	0.00694416
ENSMUSG00000008036	Ap2s1	Illumina	GSNAP	402	390	460	423	254	413	294	351	331	367	0.309524	0.419072	0.493005	0.592161
ENSMUSG00000008090	Fgfrl1	Illumina	GSNAP	267	237	296	288	205	144	106	145	127	135	0.00793651	0.0303299	2.49195e-05	0.000216664
ENSMUSG00000008140	2310044H10Rik	Illumina	GSNAP	440	403	532	440	273	434	336	336	400	466	0.528359	0.640623	0.73743	0.812006
ENSMUSG00000008153	Clstn3	Illumina	GSNAP	114	124	152	123	204	31	15	35	39	19	0.00793651	0.0303299	1.10997e-05	0.00012626
ENSMUSG00000008167	Fbxw9	Illumina	GSNAP	178	225	309	227	167	181	121	158	154	161	0.031746	0.0676862	0.0212996	0.0442464
ENSMUSG00000008193	Spib	Illumina	GSNAP	7	1	4	9	1	10	9	11	7	5	0.0916903	0.161377	0.0459399	0.0846038
ENSMUSG00000008200	Fnbp4	Illumina	GSNAP	513	448	547	547	540	489	432	550	408	444	0.20869	0.310193	0.106289	0.171032
ENSMUSG00000008206	Lass4	Illumina	GSNAP	24	26	25	24	32	25	19	24	19	21	0.0704846	0.130684	0.0467019	0.085668
ENSMUSG00000008226	Scrn3	Illumina	GSNAP	1007	1066	919	798	1000	590	779	624	638	654	0.00793651	0.0303299	0.000262246	0.00123988
ENSMUSG00000008301	Phax	Illumina	GSNAP	227	246	188	206	227	232	256	217	253	252	0.0936926	0.161377	0.0922062	0.151853
ENSMUSG00000008305	Tle1	Illumina	GSNAP	517	421	415	766	369	325	308	418	389	333	0.0555556	0.106209	0.0458283	0.0844286
ENSMUSG00000008318	Relt	Illumina	GSNAP	5	6	5	2	1	12	11	8	16	3	0.0593271	0.110788	0.0356989	0.0685612
ENSMUSG00000008333	Snrpb2	Illumina	GSNAP	138	200	157	116	192	148	171	168	175	129	1	1	0.998049	0.99847
ENSMUSG00000008348	Ubc	Illumina	GSNAP	4464	4447	4711	3449	2897	2798	1466	3607	3728	1999	0.0952381	0.161377	0.0481501	0.0878114
ENSMUSG00000008373	Prpf31	Illumina	GSNAP	187	209	232	108	115	264	251	222	250	254	0.015873	0.0391073	0.0153011	0.0336685
ENSMUSG00000008384	Sertad1	Illumina	GSNAP	41	56	44	76	43	98	77	51	97	112	0.031746	0.0676862	0.0162594	0.0353772
ENSMUSG00000008393	Carhsp1	Illumina	GSNAP	935	1069	878	911	1024	939	1180	940	1132	1063	0.150794	0.234677	0.166313	0.247202
ENSMUSG00000008398	Elk3	Illumina	GSNAP	110	112	68	73	88	68	56	33	36	29	0.0159707	0.0391073	0.00214751	0.00663947
ENSMUSG00000008429	Herpud2	Illumina	GSNAP	344	323	301	351	440	439	457	434	446	468	0.031746	0.0676862	0.00265149	0.00789437
ENSMUSG00000008435	Rdh13	Illumina	GSNAP	146	167	186	149	167	240	246	259	252	231	0.0119252	0.0329828	9.85558e-06	0.000118175
ENSMUSG00000008450	Nutf2	Illumina	GSNAP	35	44	29	20	41	34	43	38	39	34	0.834035	0.892923	0.338184	0.442883
ENSMUSG00000008475	Arpc5	Illumina	GSNAP	819	867	713	638	862	736	773	771	766	715	0.690476	0.771082	0.649658	0.735549
ENSMUSG00000008540	Mgst1	Illumina	GSNAP	43407	45354	42640	43081	59571	38003	40482	45389	41968	38489	0.0952381	0.161377	0.0904014	0.149377
ENSMUSG00000008575	Nfib	Illumina	GSNAP	1200	1035	1069	1148	1184	810	1017	1070	1060	937	0.0555556	0.106209	0.0330377	0.0642366
ENSMUSG00000008604	Ubqln4	Illumina	GSNAP	573	786	603	490	547	736	622	626	539	592	0.547619	0.646757	0.607174	0.697622
ENSMUSG00000008668	Rps18	Illumina	GSNAP	643	653	746	779	569	760	707	710	633	811	0.547619	0.646757	0.320339	0.423627
ENSMUSG00000008682	Rpl10	Illumina	GSNAP	242	289	247	229	267	402	331	439	329	429	0.00793651	0.0303299	0.000275956	0.00128818
ENSMUSG00000008683	Rps15a	Illumina	GSNAP	713	625	633	596	580	717	766	752	631	689	0.0555556	0.106209	0.0325279	0.0633738
ENSMUSG00000008686	Zfp955a	Illumina	GSNAP	40	49	32	31	53	27	25	24	29	34	0.031746	0.0676862	0.015387	0.0338237
ENSMUSG00000008690	Ncaph2	Illumina	GSNAP	480	496	506	523	382	500	445	436	501	518	1	1	0.873226	0.924656
ENSMUSG00000008730	Hipk1	Illumina	GSNAP	1007	981	998	1060	1103	1021	1128	1098	1279	984	0.309524	0.419072	0.215111	0.305523
ENSMUSG00000008734	Gprc5b	Illumina	GSNAP	11	8	13	7	9	21	16	14	20	16	0.0119252	0.0329828	0.00119106	0.00409321
ENSMUSG00000008763	Man1a2	Illumina	GSNAP	636	590	533	560	656	435	539	397	535	371	0.031746	0.0676862	0.00734234	0.0182928
ENSMUSG00000008822	Acyp1	Illumina	GSNAP	76	52	61	71	47	27	30	46	34	44	0.00793651	0.0303299	0.00284869	0.00836487
ENSMUSG00000008845	Cd163	Illumina	GSNAP	259	199	186	144	130	190	258	102	106	144	0.463344	0.571194	0.41454	0.514975
ENSMUSG00000008855	Hdac5	Illumina	GSNAP	338	274	326	379	194	165	107	182	164	160	0.00793651	0.0303299	0.00127104	0.00432075
ENSMUSG00000008859	Rala	Illumina	GSNAP	280	320	306	208	358	219	268	284	217	208	0.173217	0.264543	0.0924642	0.152245
ENSMUSG00000008892	Vdac3	Illumina	GSNAP	287	331	299	277	311	241	205	274	253	215	0.00793651	0.0303299	0.00290789	0.00851107
ENSMUSG00000008958	Vps72	Illumina	GSNAP	159	177	149	158	105	149	122	155	131	170	0.600402	0.696449	0.854576	0.9103
ENSMUSG00000008976	Gabpa	Illumina	GSNAP	703	666	710	645	672	635	755	668	716	645	1	1	0.866173	0.919223
ENSMUSG00000008999	Bmp7	Illumina	GSNAP	27	44	29	32	31	16	4	12	8	3	0.00793651	0.0303299	0.000271457	0.00127143
ENSMUSG00000009013	Dynll1	Illumina	GSNAP	203	205	189	159	180	292	331	228	189	251	0.046533	0.0940466	0.0153551	0.033773
ENSMUSG00000009030	Pdcl	Illumina	GSNAP	330	506	341	264	373	533	645	436	511	445	0.031746	0.0676862	0.0128738	0.0290982
ENSMUSG00000009035	Tmem184b	Illumina	GSNAP	298	290	318	328	217	248	276	264	309	288	0.309524	0.419072	0.643656	0.730637
ENSMUSG00000009073	Nf2	Illumina	GSNAP	481	605	491	430	448	661	588	718	635	620	0.015873	0.0391073	0.00190098	0.00601272
ENSMUSG00000009076	Zmat5	Illumina	GSNAP	35	38	31	41	22	44	22	32	32	19	0.599286	0.696449	0.460921	0.560544
ENSMUSG00000009079	Ewsr1	Illumina	GSNAP	926	911	1052	803	683	838	707	926	795	969	0.916563	0.957849	0.764867	0.83618
ENSMUSG00000009090	Ap1b1	Illumina	GSNAP	767	781	734	661	513	744	656	639	607	656	0.294802	0.409902	0.670956	0.754108
ENSMUSG00000009092	Derl3	Illumina	GSNAP	137	212	51	24	16	894	1149	391	317	597	0.00793651	0.0303299	0.000859857	0.00316062
ENSMUSG00000009108	Gnat2	Illumina	GSNAP	9	20	8	13	12	7	2	8	8	7	0.0196244	0.0475362	0.030928	0.0607417
ENSMUSG00000009112	Bcl2l13	Illumina	GSNAP	750	713	615	625	754	522	617	523	610	557	0.015873	0.0391073	0.00578614	0.0150092
ENSMUSG00000009145	Dqx1	Illumina	GSNAP	79	105	77	92	53	32	17	33	29	27	0.00793651	0.0303299	9.42402e-05	0.000572593
ENSMUSG00000009207	Lnp	Illumina	GSNAP	64	36	54	46	33	50	58	47	67	44	0.420635	0.532494	0.292785	0.394451
ENSMUSG00000009281	Rarres2	Illumina	GSNAP	2785	3042	3143	3987	3045	2906	2035	2510	2707	2754	0.015873	0.0391073	0.0281954	0.0561642
ENSMUSG00000009291	Pttg1ip	Illumina	GSNAP	2457	2607	2356	2361	2442	1797	1495	1584	1751	1652	0.00793651	0.0303299	2.74465e-06	5.04674e-05
ENSMUSG00000009292	Trpm2	Illumina	GSNAP	85	81	87	77	46	57	70	41	43	45	0.031746	0.0676862	0.0312709	0.0613134
ENSMUSG00000009293	Ube2g2	Illumina	GSNAP	362	485	376	344	295	928	1032	845	889	1000	0.00793651	0.0303299	8.65729e-07	2.45083e-05
ENSMUSG00000009376	Met	Illumina	GSNAP	1458	1051	1283	1251	1216	520	741	596	779	537	0.00793651	0.0303299	3.05453e-05	0.000250618
ENSMUSG00000009378	Slc16a12	Illumina	GSNAP	1305	1079	1380	856	905	185	172	199	241	178	0.00793651	0.0303299	6.72523e-08	5.77543e-06
ENSMUSG00000009406	Elk1	Illumina	GSNAP	101	85	136	152	98	239	374	348	285	368	0.00793651	0.0303299	1.7725e-05	0.000172996
ENSMUSG00000009418	Nav1	Illumina	GSNAP	130	99	92	86	79	82	94	76	61	88	0.222222	0.320008	0.119737	0.188798
ENSMUSG00000009470	Tnpo1	Illumina	GSNAP	998	850	890	1096	1127	713	1065	792	1029	699	0.222222	0.320008	0.157597	0.236118
ENSMUSG00000009535	Rnmt	Illumina	GSNAP	225	244	197	155	197	182	226	203	242	217	0.675174	0.769692	0.51789	0.615939
ENSMUSG00000009545	Kcnq1	Illumina	GSNAP	15	18	14	13	12	9	6	4	5	4	0.0119252	0.0329828	0.000121605	0.000695431
ENSMUSG00000009549	Srp14	Illumina	GSNAP	376	403	336	362	314	354	385	370	365	372	0.690476	0.771082	0.465188	0.564483
ENSMUSG00000009555	Cdk9	Illumina	GSNAP	327	334	330	398	303	483	350	434	422	419	0.015873	0.0391073	0.00870425	0.021005
ENSMUSG00000009563	Tor2a	Illumina	GSNAP	325	295	356	363	229	340	320	338	286	343	1	1	0.577704	0.67066
ENSMUSG00000009566	Fpgs	Illumina	GSNAP	1110	1137	1509	1042	825	1235	929	1106	1004	1106	0.675174	0.769692	0.78452	0.852994
ENSMUSG00000009569	Mkl2	Illumina	GSNAP	462	454	429	408	408	348	327	477	482	353	0.675174	0.769692	0.277884	0.377853
ENSMUSG00000009575	Cbx5	Illumina	GSNAP	589	501	541	598	671	404	505	309	385	332	0.015873	0.0391073	0.00138043	0.00462606
ENSMUSG00000009585	Apobec3	Illumina	GSNAP	38	30	30	20	22	38	35	41	43	29	0.114961	0.19218	0.0420309	0.0784863
ENSMUSG00000009614	Sardh	Illumina	GSNAP	8629	9027	9931	9937	6621	6012	3423	5119	5149	5671	0.00793651	0.0303299	0.000837613	0.0030944
ENSMUSG00000009621	Vav2	Illumina	GSNAP	772	687	686	633	522	460	380	378	384	440	0.00793651	0.0303299	0.000110777	0.00064653
ENSMUSG00000009630	Ppp2cb	Illumina	GSNAP	359	378	332	317	441	648	733	706	697	644	0.00793651	0.0303299	1.55815e-06	3.51425e-05
ENSMUSG00000009633	G0s2	Illumina	GSNAP	420	808	518	150	673	167	81	43	143	101	0.015873	0.0391073	0.00312964	0.00907031
ENSMUSG00000009640	Dmap1	Illumina	GSNAP	110	106	107	85	72	133	104	117	91	98	0.547619	0.646757	0.236342	0.330097
ENSMUSG00000009646	Pla2g12b	Illumina	GSNAP	419	420	451	506	362	873	711	983	894	868	0.00793651	0.0303299	3.9064e-06	6.38821e-05
ENSMUSG00000009647	Ccdc109a	Illumina	GSNAP	130	134	148	161	185	122	115	175	158	139	0.547619	0.646757	0.489494	0.588706
ENSMUSG00000009654	Oit3	Illumina	GSNAP	319	270	278	213	136	226	254	132	142	189	0.222222	0.320008	0.217511	0.308107
ENSMUSG00000009681	Bcr	Illumina	GSNAP	410	429	378	423	313	416	379	449	437	427	0.222222	0.320008	0.219968	0.311043
ENSMUSG00000009687	Fxyd5	Illumina	GSNAP	45	36	31	35	27	74	49	51	65	47	0.00793651	0.0303299	0.00239188	0.00725064
ENSMUSG00000009731	Kcnd1	Illumina	GSNAP	5	9	4	15	4	4	7	5	4	0	0.330547	0.446933	0.16623	0.247102
ENSMUSG00000009733	Tcfcp2	Illumina	GSNAP	87	135	85	76	73	91	72	70	80	78	0.420635	0.532494	0.285175	0.38589
ENSMUSG00000009739	Pou6f1	Illumina	GSNAP	96	76	58	75	64	72	55	53	59	59	0.0936926	0.161377	0.070722	0.121292
ENSMUSG00000009741	Ubp1	Illumina	GSNAP	973	1023	906	955	1055	799	690	733	730	711	0.00793651	0.0303299	2.38783e-05	0.000210227
ENSMUSG00000009772	Nuak2	Illumina	GSNAP	225	226	180	134	130	159	76	33	76	125	0.0361451	0.0748093	0.017738	0.0380291
ENSMUSG00000009828	Ick	Illumina	GSNAP	219	287	205	231	259	181	310	197	200	218	0.222222	0.320008	0.39952	0.500157
ENSMUSG00000009863	Sdhb	Illumina	GSNAP	2018	2021	2466	2445	1944	1509	1157	1531	1422	1583	0.00793651	0.0303299	0.000258936	0.00122851
ENSMUSG00000009894	Snap47	Illumina	GSNAP	914	776	927	677	605	556	514	528	492	591	0.00793651	0.0303299	0.00201117	0.00629392
ENSMUSG00000009905	Kdsr	Illumina	GSNAP	330	326	273	336	397	179	237	222	251	221	0.00793651	0.0303299	0.000602309	0.00239125
ENSMUSG00000009907	Vps4b	Illumina	GSNAP	754	681	601	637	817	687	744	686	734	652	0.84127	0.892923	0.865988	0.919208
ENSMUSG00000009927	Rps25	Illumina	GSNAP	266	275	269	239	249	231	242	254	225	287	0.420635	0.532494	0.371279	0.471366
ENSMUSG00000009995	Taz	Illumina	GSNAP	464	492	460	428	463	202	155	205	177	202	0.0119252	0.0329828	3.68918e-08	4.00994e-06
ENSMUSG00000010025	Aldh3a2	Illumina	GSNAP	5205	5610	5146	3822	6822	1443	1811	2321	2547	1520	0.00793651	0.0303299	3.04529e-05	0.000250501
ENSMUSG00000010044	Zmynd10	Illumina	GSNAP	1	3	0	2	2	2	2	1	2	1	1	1	0.663438	0.747571
ENSMUSG00000010045	Tmem115	Illumina	GSNAP	243	225	269	303	157	382	297	314	341	385	0.015873	0.0391073	0.00781024	0.0192079
ENSMUSG00000010047	Hyal2	Illumina	GSNAP	398	327	377	493	242	303	211	247	273	309	0.0952381	0.161377	0.0492867	0.0895761
ENSMUSG00000010048	Ifrd2	Illumina	GSNAP	380	389	421	367	267	389	290	308	319	397	0.753298	0.825924	0.52027	0.617861
ENSMUSG00000010051	Hyal1	Illumina	GSNAP	444	583	449	538	461	553	448	568	367	454	0.84127	0.892923	0.672765	0.755533
ENSMUSG00000010054	Tusc2	Illumina	GSNAP	430	415	376	361	380	347	358	343	349	353	0.00793651	0.0303299	0.0131169	0.0295477
ENSMUSG00000010057	Nprl2	Illumina	GSNAP	158	199	185	161	142	144	136	140	103	125	0.015873	0.0391073	0.0103385	0.0241599
ENSMUSG00000010064	Slc38a3	Illumina	GSNAP	17440	17790	16656	20487	14925	13524	8396	11810	11955	13404	0.00793651	0.0303299	0.00214266	0.00662715
ENSMUSG00000010067	Rassf1	Illumina	GSNAP	80	97	87	112	79	175	205	164	161	190	0.00793651	0.0303299	7.18578e-06	9.52603e-05
ENSMUSG00000010080	Epn3	Illumina	GSNAP	3	2	3	1	1	6	2	3	2	4	0.197396	0.298652	0.113121	0.180047
ENSMUSG00000010095	Slc3a2	Illumina	GSNAP	344	447	459	408	356	639	835	619	674	586	0.00793651	0.0303299	0.000114402	0.000662666
ENSMUSG00000010097	Nxf1	Illumina	GSNAP	694	763	625	651	797	657	673	665	605	648	0.309524	0.419072	0.145882	0.221438
ENSMUSG00000010110	Stx5a	Illumina	GSNAP	554	909	512	593	665	1680	1960	1590	1539	1920	0.00793651	0.0303299	3.45622e-06	5.9362e-05
ENSMUSG00000010122	Slc47a1	Illumina	GSNAP	1370	1665	1554	1479	1710	546	430	675	612	446	0.00793651	0.0303299	6.0195e-07	1.99837e-05
ENSMUSG00000010142	Tnfrsf13b	Illumina	GSNAP	3	3	1	4	3	2	2	3	3	4	0.91067	0.957849	0.869822	0.922259
ENSMUSG00000010175	Prox1	Illumina	GSNAP	978	548	756	528	918	813	1213	648	983	802	0.309524	0.419072	0.248121	0.343955
ENSMUSG00000010205	Raver1	Illumina	GSNAP	247	307	296	290	200	451	355	413	409	449	0.00793651	0.0303299	0.000440529	0.00186602
ENSMUSG00000010277	2610507B11Rik	Illumina	GSNAP	3166	3030	2961	2386	2473	2079	2100	1937	2045	1897	0.00793651	0.0303299	0.000316229	0.00143183
ENSMUSG00000010290	AI597479	Illumina	GSNAP	190	218	172	209	191	195	219	182	181	202	1	1	0.981626	0.995304
ENSMUSG00000010307	Tmem86a	Illumina	GSNAP	80	65	51	63	50	51	46	27	39	30	0.027803	0.0636118	0.00697122	0.0175215
ENSMUSG00000010358	Ifi35	Illumina	GSNAP	364	315	415	275	278	402	293	395	365	353	0.420635	0.532494	0.298289	0.400136
ENSMUSG00000010362	Rdm1	Illumina	GSNAP	64	72	64	85	60	39	39	41	29	37	0.0116673	0.0329828	5.19797e-05	0.000366933
ENSMUSG00000010376	Nedd8	Illumina	GSNAP	573	554	605	524	558	514	512	488	478	429	0.00793651	0.0303299	0.00516117	0.0136871
ENSMUSG00000010392	Gosr1	Illumina	GSNAP	570	638	570	509	609	639	696	646	692	600	0.0361451	0.0748093	0.0247205	0.050245
ENSMUSG00000010406	Mrpl52	Illumina	GSNAP	178	173	226	214	169	176	157	184	156	173	0.249153	0.351922	0.106487	0.171261
ENSMUSG00000010453	4632411B12Rik	Illumina	GSNAP	919	939	893	1007	915	692	598	767	823	763	0.00793651	0.0303299	0.00150346	0.00494737
ENSMUSG00000010517	Faf1	Illumina	GSNAP	478	493	415	407	437	305	373	267	325	309	0.00793651	0.0303299	0.000344476	0.00153264
ENSMUSG00000010538	1700021C14Rik	Illumina	GSNAP	23	20	28	18	21	18	17	13	21	14	0.0585526	0.11059	0.0344208	0.0664135
ENSMUSG00000010554	Mettl16	Illumina	GSNAP	208	221	194	148	191	279	291	275	292	248	0.00793651	0.0303299	0.000435392	0.00184974
ENSMUSG00000010601	Apol7a	Illumina	GSNAP	1152	1167	1320	705	871	172	77	223	200	132	0.00793651	0.0303299	4.09363e-06	6.54056e-05
ENSMUSG00000010607	Pigyl	Illumina	GSNAP	142	120	140	146	59	92	48	65	85	95	0.0952381	0.161377	0.0628043	0.109895
ENSMUSG00000010608	Rbm25	Illumina	GSNAP	1078	1013	1240	950	1107	927	1064	1136	1171	972	0.84127	0.892923	0.742023	0.815557
ENSMUSG00000010609	Psen2	Illumina	GSNAP	1099	1124	1174	1387	967	649	390	663	639	499	0.00793651	0.0303299	9.20682e-05	0.000561839
ENSMUSG00000010651	Acaa1b	Illumina	GSNAP	6261	7478	8573	10518	9724	5349	4136	7126	6967	4596	0.031746	0.0676862	0.0116915	0.0268241
ENSMUSG00000010660	Plcd1	Illumina	GSNAP	4	9	7	4	1	1	4	4	6	6	0.744882	0.825924	0.798741	0.864909
ENSMUSG00000010663	Fads1	Illumina	GSNAP	5484	5602	5703	5465	5912	3376	2630	3450	3675	2993	0.00793651	0.0303299	4.08675e-06	6.53978e-05
ENSMUSG00000010721	Lmbr1	Illumina	GSNAP	91	54	80	40	74	38	34	36	41	35	0.015873	0.0391073	0.00542936	0.0142545
ENSMUSG00000010751	Tnfrsf22	Illumina	GSNAP	3	0	5	1	2	5	9	14	12	5	0.0200082	0.0483026	0.00571844	0.0148813
ENSMUSG00000010755	Cars	Illumina	GSNAP	347	297	276	315	297	519	459	432	427	463	0.0119252	0.0329828	1.86041e-05	0.000178442
ENSMUSG00000010760	Phlda2	Illumina	GSNAP	1	1	4	1	0	2	2	0	0	3	1	1	0.903604	0.949043
ENSMUSG00000010797	Wnt2	Illumina	GSNAP	22	24	29	16	24	3	5	1	1	3	0.011412	0.0329828	7.36653e-06	9.69506e-05
ENSMUSG00000010830	Kdelr3	Illumina	GSNAP	5	5	2	4	2	5	16	4	4	11	0.197396	0.298652	0.0707936	0.121388
ENSMUSG00000010911	Apip	Illumina	GSNAP	140	181	156	147	154	130	124	152	164	132	0.222222	0.320008	0.156549	0.234732
ENSMUSG00000010914	Pdhx	Illumina	GSNAP	571	556	509	458	460	512	532	496	520	476	1	1	0.966256	0.995304
ENSMUSG00000010936	Vac14	Illumina	GSNAP	287	278	419	260	211	217	183	219	215	185	0.0555556	0.106209	0.0172096	0.0370721
ENSMUSG00000011008	Mcoln2	Illumina	GSNAP	1	2	1	0	0	15	34	23	21	17	0.0116673	0.0329828	5.28036e-06	7.76743e-05
ENSMUSG00000011034	Slc5a1	Illumina	GSNAP	16	21	22	17	13	31	19	27	25	22	0.046533	0.0940466	0.024479	0.04984
ENSMUSG00000011096	Akt1s1	Illumina	GSNAP	195	228	268	283	169	336	218	266	267	276	0.420635	0.532494	0.12628	0.197061
ENSMUSG00000011114	Tbrg1	Illumina	GSNAP	503	523	455	333	433	1066	1142	1109	990	954	0.00793651	0.0303299	1.48708e-06	3.41696e-05
ENSMUSG00000011148	Adssl1	Illumina	GSNAP	149	168	174	206	140	114	93	122	115	104	0.00793651	0.0303299	0.00057127	0.00229123
ENSMUSG00000011158	Brf1	Illumina	GSNAP	241	207	224	187	165	199	166	126	143	190	0.150794	0.234677	0.0575947	0.102151
ENSMUSG00000011179	Odc1	Illumina	GSNAP	719	853	694	505	521	1267	1383	1184	1093	1227	0.00793651	0.0303299	0.000100345	0.000600198
ENSMUSG00000011254	Thg1l	Illumina	GSNAP	32	28	41	21	28	57	41	83	68	45	0.0156505	0.0391073	0.00302716	0.0088165
ENSMUSG00000011256	Adam19	Illumina	GSNAP	23	36	9	17	15	36	31	17	24	22	0.293326	0.409362	0.204172	0.292419
ENSMUSG00000011257	Pabpc4	Illumina	GSNAP	195	198	196	211	175	299	257	275	252	283	0.00793651	0.0303299	3.2207e-05	0.000259752
ENSMUSG00000011263	Exoc3l2	Illumina	GSNAP	50	64	51	43	38	57	43	18	49	61	0.916563	0.957849	0.542047	0.637273
ENSMUSG00000011267	Zfp296	Illumina	GSNAP	4	1	1	11	4	8	1	1	1	3	0.502335	0.618552	0.516974	0.615087
ENSMUSG00000011305	Plin5	Illumina	GSNAP	354	458	630	369	318	560	469	462	685	862	0.0555556	0.106209	0.0481777	0.0878409
ENSMUSG00000011306	Sugp1	Illumina	GSNAP	162	160	162	116	105	231	205	187	195	246	0.0119252	0.0329828	0.00192816	0.00607994
ENSMUSG00000011382	Dhdh	Illumina	GSNAP	2112	2127	1842	2270	2217	564	420	610	636	446	0.00793651	0.0303299	3.65128e-08	4.00994e-06
ENSMUSG00000011427	Zfp790	Illumina	GSNAP	114	170	134	157	131	242	328	290	273	275	0.00793651	0.0303299	1.00934e-05	0.000119535
ENSMUSG00000011658	Fuz	Illumina	GSNAP	100	81	101	91	64	83	54	74	50	68	0.0952381	0.161377	0.041321	0.0774145
ENSMUSG00000011752	Pgam1	Illumina	GSNAP	329	361	324	311	358	309	263	289	308	309	0.0119252	0.0329828	0.016224	0.0353216
ENSMUSG00000011831	Evi5	Illumina	GSNAP	1442	1243	1271	1625	1690	586	831	684	738	562	0.00793651	0.0303299	1.11861e-05	0.000126809
ENSMUSG00000011832	Evi5l	Illumina	GSNAP	54	55	51	53	34	90	60	70	58	80	0.00793651	0.0303299	0.0112073	0.0258677
ENSMUSG00000011837	Snapc2	Illumina	GSNAP	104	81	101	126	72	91	85	103	100	76	0.690476	0.771082	0.673174	0.755772
ENSMUSG00000011877	Git1	Illumina	GSNAP	104	97	108	121	50	136	106	115	99	120	0.309524	0.419072	0.179635	0.263412
ENSMUSG00000011884	Gltp	Illumina	GSNAP	36	35	31	40	21	28	18	15	22	16	0.031746	0.0676862	0.00989658	0.02334
ENSMUSG00000011958	Bnip2	Illumina	GSNAP	684	600	581	578	547	511	537	483	485	504	0.00793651	0.0303299	0.00340225	0.00970237
ENSMUSG00000011960	Ccnt1	Illumina	GSNAP	384	342	404	396	424	514	674	599	600	494	0.00793651	0.0303299	0.000189701	0.000964261
ENSMUSG00000012017	Scarf2	Illumina	GSNAP	14	17	19	26	5	19	8	11	7	12	0.345742	0.459798	0.383023	0.483878
ENSMUSG00000012076	Brms1l	Illumina	GSNAP	100	87	60	77	54	72	75	83	81	83	1	1	0.564017	0.657767
ENSMUSG00000012114	Med15	Illumina	GSNAP	373	341	305	334	238	373	293	395	324	368	0.463344	0.571194	0.272081	0.371441
ENSMUSG00000012117	Dhdds	Illumina	GSNAP	360	468	330	320	329	792	949	609	588	810	0.00793651	0.0303299	8.00188e-05	0.000503499
ENSMUSG00000012123	Aim1l	Illumina	GSNAP	28	41	44	35	21	8	2	2	1	7	0.0119252	0.0329828	5.54791e-05	0.000384502
ENSMUSG00000012187	Mogat1	Illumina	GSNAP	1	4	4	6	16	1	5	10	8	0	0.916308	0.957849	0.512424	0.610715
ENSMUSG00000012296	Tjap1	Illumina	GSNAP	46	45	44	61	38	71	54	72	63	50	0.031746	0.0676862	0.0217459	0.0450631
ENSMUSG00000012350	Ehf	Illumina	GSNAP	24	7	17	6	15	20	15	24	9	16	0.528359	0.640623	0.363129	0.463816
ENSMUSG00000012405	Rpl15	Illumina	GSNAP	259	267	246	267	294	221	231	229	232	209	0.0119252	0.0329828	0.001511	0.00496413
ENSMUSG00000012422	Tmem167	Illumina	GSNAP	655	736	681	487	716	731	1000	860	817	713	0.0555556	0.106209	0.0286258	0.0569258
ENSMUSG00000012428	Steap4	Illumina	GSNAP	3490	2312	2448	3572	2256	54049	82168	71920	76603	64119	0.00793651	0.0303299	3.05436e-10	3.46437e-07
ENSMUSG00000012429	2810021B07Rik	Illumina	GSNAP	99	105	106	109	92	66	65	48	54	50	0.00793651	0.0303299	1.06438e-05	0.00012304
ENSMUSG00000012443	Kif11	Illumina	GSNAP	21	22	18	19	27	9	16	7	14	7	0.0119252	0.0329828	0.0014689	0.00485799
ENSMUSG00000012483	Rpa3	Illumina	GSNAP	35	33	34	41	41	15	24	25	15	25	0.011412	0.0329828	0.000744466	0.00281731
ENSMUSG00000012519	Mlkl	Illumina	GSNAP	46	40	38	33	21	86	99	149	131	92	0.00793651	0.0303299	5.55172e-05	0.000384592
ENSMUSG00000012535	Tnpo3	Illumina	GSNAP	801	837	809	649	783	884	913	896	876	873	0.00793651	0.0303299	0.0123012	0.028014
ENSMUSG00000012609	Ttll5	Illumina	GSNAP	155	132	153	156	132	78	102	66	55	60	0.0119252	0.0329828	5.45405e-05	0.000379709
ENSMUSG00000012640	Zfp715	Illumina	GSNAP	237	200	228	225	262	150	170	168	165	157	0.00793651	0.0303299	7.04262e-05	0.000456597
ENSMUSG00000012848	Rps5	Illumina	GSNAP	1906	1729	2417	2193	1183	2266	1809	2021	1974	2355	0.547619	0.646757	0.334828	0.439349
ENSMUSG00000013033	Lphn1	Illumina	GSNAP	92	112	108	86	63	56	25	26	31	31	0.0119252	0.0329828	0.000145703	0.000791149
ENSMUSG00000013076	Amotl1	Illumina	GSNAP	158	160	114	107	98	101	73	75	69	74	0.015873	0.0391073	0.00328958	0.00944655
ENSMUSG00000013089	Etv5	Illumina	GSNAP	37	60	36	45	36	40	32	27	14	37	0.171904	0.264543	0.0717321	0.12286
ENSMUSG00000013150	Gfod2	Illumina	GSNAP	68	74	105	68	63	157	191	230	171	151	0.0119252	0.0329828	2.42596e-05	0.000212247
ENSMUSG00000013155	E130303B06Rik	Illumina	GSNAP	5	5	4	5	1	5	7	4	3	7	0.515181	0.633438	0.311903	0.414218
ENSMUSG00000013160	Atp6v0d1	Illumina	GSNAP	839	960	860	876	876	1016	958	966	906	947	0.0593271	0.110788	0.026257	0.0528025
ENSMUSG00000013236	Ptprs	Illumina	GSNAP	52	46	52	57	19	44	13	31	20	17	0.0593271	0.110788	0.0541379	0.096881
ENSMUSG00000013275	Slc41a1	Illumina	GSNAP	159	124	112	99	80	266	357	401	262	255	0.00793651	0.0303299	4.41111e-05	0.000325216
ENSMUSG00000013367	Iglon5	Illumina	GSNAP	2	9	1	3	2	2	0	1	1	2	0.126379	0.209362	0.0950365	0.155763
ENSMUSG00000013419	Zfp651	Illumina	GSNAP	2	12	7	7	1	15	14	7	12	18	0.043878	0.0905277	0.022796	0.0469229
ENSMUSG00000013465	Cobra1	Illumina	GSNAP	304	287	317	265	224	343	312	328	300	304	0.116074	0.192544	0.0625279	0.109511
ENSMUSG00000013495	Tmem175	Illumina	GSNAP	99	110	89	98	76	40	36	30	30	29	0.0119252	0.0329828	8.98144e-07	2.50567e-05
ENSMUSG00000013539	D16H22S680E	Illumina	GSNAP	436	501	523	407	348	298	179	167	206	230	0.00793651	0.0303299	0.000130596	0.000732139
ENSMUSG00000013593	Ndufs2	Illumina	GSNAP	2621	2535	2680	2499	2413	2023	1975	2119	2040	1992	0.00793651	0.0303299	1.03263e-05	0.000120988
ENSMUSG00000013622	0610007C21Rik	Illumina	GSNAP	806	791	790	729	763	477	497	500	472	454	0.00793651	0.0303299	3.47368e-08	3.95536e-06
ENSMUSG00000013629	Cad	Illumina	GSNAP	227	321	226	168	100	743	644	481	520	613	0.00793651	0.0303299	0.00016753	0.00087594
ENSMUSG00000013646	Sh3bp5l	Illumina	GSNAP	242	245	234	235	177	294	251	197	225	285	0.420635	0.532494	0.313322	0.415887
ENSMUSG00000013662	Atad1	Illumina	GSNAP	918	901	795	691	921	883	974	901	981	824	0.463344	0.571194	0.217895	0.308595
ENSMUSG00000013663	Pten	Illumina	GSNAP	1582	1488	1408	1254	1571	1358	1807	1211	1475	1385	0.547619	0.646757	0.863818	0.917665
ENSMUSG00000013698	Pea15a	Illumina	GSNAP	186	193	161	151	156	115	106	104	93	71	0.00793651	0.0303299	0.000150013	0.000805451
ENSMUSG00000013701	Timm23	Illumina	GSNAP	21	20	37	21	12	50	18	35	23	31	0.294802	0.409902	0.171937	0.254069
ENSMUSG00000013707	Tnfaip8l2	Illumina	GSNAP	9	5	12	10	5	9	6	4	9	6	0.523217	0.640623	0.483255	0.582042
ENSMUSG00000013736	Trnt1	Illumina	GSNAP	233	260	167	177	256	270	269	321	305	266	0.00793651	0.0303299	0.0136789	0.0306295
ENSMUSG00000013787	Ehmt2	Illumina	GSNAP	627	595	649	604	338	529	347	367	382	449	0.150794	0.234677	0.060674	0.106836
ENSMUSG00000013822	Elof1	Illumina	GSNAP	345	329	380	363	244	262	240	238	221	281	0.031746	0.0676862	0.00900531	0.0216127
ENSMUSG00000013833	Med16	Illumina	GSNAP	148	113	150	140	43	157	72	116	94	117	0.84127	0.892923	0.974319	0.995304
ENSMUSG00000013846	St3gal1	Illumina	GSNAP	1517	1639	1714	1352	1810	2242	2000	2434	2398	1947	0.00793651	0.0303299	0.000810576	0.00301613
ENSMUSG00000013858	ORF61	Illumina	GSNAP	767	645	832	829	465	800	601	676	646	796	0.84127	0.892923	0.920922	0.961909
ENSMUSG00000013878	Rnf170	Illumina	GSNAP	223	249	260	206	283	137	197	140	161	143	0.00793651	0.0303299	0.000374825	0.00163688
ENSMUSG00000013921	Clip3	Illumina	GSNAP	5	5	9	4	2	5	3	0	3	10	0.671373	0.769692	0.401091	0.501756
ENSMUSG00000013973	Dedd	Illumina	GSNAP	277	261	260	288	247	273	260	269	254	259	0.600402	0.696449	0.752446	0.82489
ENSMUSG00000013989	D430018E03Rik	Illumina	GSNAP	11	11	8	12	11	9	11	6	9	8	0.128885	0.213466	0.116299	0.184325
ENSMUSG00000013997	Nit1	Illumina	GSNAP	1122	1297	1175	1136	1081	632	564	699	670	584	0.00793651	0.0303299	4.74378e-07	1.71381e-05
ENSMUSG00000014039	Prdm15	Illumina	GSNAP	109	105	107	108	123	142	117	126	133	135	0.015873	0.0391073	0.00552629	0.0144547
ENSMUSG00000014074	Rnf168	Illumina	GSNAP	210	261	241	187	247	251	245	204	207	209	0.690476	0.771082	0.769592	0.840423
ENSMUSG00000014075	Tctex1d2	Illumina	GSNAP	15	12	10	12	12	6	4	12	11	6	0.0660753	0.123207	0.0262813	0.0528377
ENSMUSG00000014077	1500003O03Rik	Illumina	GSNAP	5379	5506	5173	4413	5316	3709	3979	3554	3583	3782	0.00793651	0.0303299	3.87029e-05	0.000297471
ENSMUSG00000014158	Trpv4	Illumina	GSNAP	7	4	4	7	2	2	3	1	6	4	0.241844	0.346706	0.222706	0.313933
ENSMUSG00000014164	Klhl3	Illumina	GSNAP	40	44	42	71	33	18	13	11	5	15	0.00793651	0.0303299	0.000223341	0.00108887
ENSMUSG00000014177	Fam18b	Illumina	GSNAP	266	323	226	228	306	345	389	289	305	303	0.222222	0.320008	0.0480018	0.0875722
ENSMUSG00000014195	Dnajc7	Illumina	GSNAP	649	664	633	712	696	644	682	633	596	642	0.173217	0.264543	0.195391	0.28197
ENSMUSG00000014226	Cacybp	Illumina	GSNAP	433	568	441	383	555	389	440	421	340	298	0.0952381	0.161377	0.045021	0.0831905
ENSMUSG00000014232	Cluap1	Illumina	GSNAP	114	119	127	65	99	79	78	55	56	62	0.031746	0.0676862	0.0107256	0.0249317
ENSMUSG00000014243	Zswim7	Illumina	GSNAP	75	59	63	60	84	44	34	43	52	51	0.00793651	0.0303299	0.00220205	0.00677133
ENSMUSG00000014245	Pigl	Illumina	GSNAP	57	46	36	64	53	39	36	30	28	32	0.027803	0.0636118	0.00509948	0.0135551
ENSMUSG00000014294	Ndufa2	Illumina	GSNAP	573	575	706	683	398	641	442	521	467	642	0.547619	0.646757	0.574498	0.667714
ENSMUSG00000014301	Pam16	Illumina	GSNAP	3	2	5	7	5	5	3	3	5	6	1	1	0.862142	0.916201
ENSMUSG00000014303	Glis2	Illumina	GSNAP	25	13	39	15	9	32	14	14	14	16	1	1	0.890924	0.939126
ENSMUSG00000014313	Cox6c	Illumina	GSNAP	1005	1060	1223	1331	1218	903	768	996	866	952	0.00793651	0.0303299	0.0029628	0.00865529
ENSMUSG00000014329	Bicc1	Illumina	GSNAP	65	56	64	51	59	121	50	69	74	35	0.690476	0.771082	0.669434	0.752781
ENSMUSG00000014349	Ube2z	Illumina	GSNAP	656	725	621	618	614	797	789	731	711	702	0.031746	0.0676862	0.00674379	0.0170251
ENSMUSG00000014353	Tmem87b	Illumina	GSNAP	517	449	552	442	480	1179	1592	1434	1665	1416	0.00793651	0.0303299	5.76458e-08	5.22715e-06
ENSMUSG00000014355	Anapc1	Illumina	GSNAP	701	622	675	580	573	562	783	520	591	556	0.309524	0.419072	0.524942	0.622255
ENSMUSG00000014361	Mertk	Illumina	GSNAP	415	393	297	334	342	209	247	147	185	189	0.00793651	0.0303299	0.000126548	0.000715028
ENSMUSG00000014372	Cyp2d10	Illumina	GSNAP	7388	6980	8334	9345	6067	5263	3998	5053	5009	5348	0.00793651	0.0303299	0.000684038	0.00263865
ENSMUSG00000014402	Tsg101	Illumina	GSNAP	366	371	302	304	408	323	332	333	311	321	0.690476	0.771082	0.270811	0.370004
ENSMUSG00000014418	Hps5	Illumina	GSNAP	286	309	301	283	357	240	258	202	198	209	0.00793651	0.0303299	0.00058743	0.00234667
ENSMUSG00000014426	Map3k4	Illumina	GSNAP	283	273	266	225	150	151	158	156	138	158	0.0936926	0.161377	0.00554486	0.0144934
ENSMUSG00000014444	Fam38a	Illumina	GSNAP	95	89	79	75	58	96	76	83	63	83	0.834035	0.892923	0.863924	0.917714
ENSMUSG00000014470	Rnf166	Illumina	GSNAP	106	101	133	119	80	103	79	111	97	113	0.547619	0.646757	0.56405	0.657767
ENSMUSG00000014496	Ankrd28	Illumina	GSNAP	533	434	581	410	478	269	433	285	362	288	0.015873	0.0391073	0.0032212	0.00928315
ENSMUSG00000014498	Ankrd52	Illumina	GSNAP	531	522	462	490	378	676	586	534	570	623	0.00793651	0.0303299	0.00852148	0.0206254
ENSMUSG00000014504	Srp19	Illumina	GSNAP	249	317	275	219	264	472	515	484	430	483	0.00793651	0.0303299	4.81133e-06	7.3155e-05
ENSMUSG00000014542	Clec4f	Illumina	GSNAP	962	728	594	665	498	498	522	259	365	354	0.027803	0.0636118	0.00613082	0.0157334
ENSMUSG00000014547	Wdfy2	Illumina	GSNAP	51	44	66	36	37	45	33	32	47	35	0.222222	0.320008	0.200939	0.288541
ENSMUSG00000014550	Zfyve20	Illumina	GSNAP	224	212	223	140	191	296	368	353	323	332	0.00793651	0.0303299	0.000151063	0.000808616
ENSMUSG00000014551	Mrps25	Illumina	GSNAP	130	137	134	125	103	115	102	99	97	97	0.0211767	0.0498994	0.00855333	0.020696
ENSMUSG00000014554	Dguok	Illumina	GSNAP	103	91	113	107	121	90	129	99	101	121	0.916563	0.957849	0.939026	0.976043
ENSMUSG00000014592	Camta1	Illumina	GSNAP	58	54	57	74	60	89	78	76	60	93	0.027803	0.0636118	0.0191171	0.0404054
ENSMUSG00000014599	Csf1	Illumina	GSNAP	200	215	211	117	143	131	143	123	104	84	0.0749129	0.136524	0.0225522	0.0464583
ENSMUSG00000014601	Fam40a	Illumina	GSNAP	224	254	220	176	189	180	157	169	156	154	0.015873	0.0391073	0.00542737	0.0142545
ENSMUSG00000014602	Kif1a	Illumina	GSNAP	3	4	2	2	6	4	4	5	2	5	0.519249	0.637243	0.455486	0.555208
ENSMUSG00000014606	Slc25a11	Illumina	GSNAP	838	874	1009	775	762	435	371	474	409	348	0.00793651	0.0303299	2.09991e-06	4.23619e-05
ENSMUSG00000014633	2310061C15Rik	Illumina	GSNAP	109	102	90	91	99	59	55	54	59	54	0.0116673	0.0329828	1.03913e-06	2.75882e-05
ENSMUSG00000014668	Chfr	Illumina	GSNAP	276	294	281	240	214	324	309	280	340	271	0.150794	0.234677	0.0470773	0.0862285
ENSMUSG00000014704	Hoxa2	Illumina	GSNAP	4	5	4	3	3	3	1	2	2	4	0.0856734	0.155607	0.0507866	0.0918785
ENSMUSG00000014748	Tex261	Illumina	GSNAP	1049	1090	1147	847	869	583	574	583	628	611	0.0119252	0.0329828	1.48377e-05	0.000153078
ENSMUSG00000014763	Fam120b	Illumina	GSNAP	337	351	332	330	296	342	354	295	303	374	0.690476	0.771082	0.823631	0.885684
ENSMUSG00000014767	Tbp	Illumina	GSNAP	156	164	172	147	188	193	235	222	199	214	0.00793651	0.0303299	0.00119152	0.00409389
ENSMUSG00000014769	Psmb1	Illumina	GSNAP	1314	1333	1246	1212	1325	1062	1159	1165	1186	1109	0.00793651	0.0303299	0.00284431	0.00835741
ENSMUSG00000014771	Pdcd2	Illumina	GSNAP	146	146	162	137	172	112	110	148	144	129	0.0936926	0.161377	0.037323	0.0712177
ENSMUSG00000014773	Dll1	Illumina	GSNAP	40	56	41	68	44	14	13	13	13	10	0.0111594	0.0329828	3.62816e-06	6.12208e-05
ENSMUSG00000014776	Nol3	Illumina	GSNAP	5	11	5	14	4	6	2	3	2	6	0.205903	0.308886	0.0643776	0.112201
ENSMUSG00000014778	Fhod1	Illumina	GSNAP	91	86	72	102	64	123	47	43	30	70	0.222222	0.320008	0.121148	0.190527
ENSMUSG00000014786	Slc9a5	Illumina	GSNAP	8	3	5	1	2	1	1	1	1	3	0.0935325	0.161377	0.0686698	0.1183
ENSMUSG00000014791	Elmo3	Illumina	GSNAP	264	234	291	230	187	152	134	197	178	136	0.015873	0.0391073	0.0025053	0.00753354
ENSMUSG00000014837	4931428F04Rik	Illumina	GSNAP	20	57	33	24	29	34	37	7	11	29	0.753298	0.825924	0.228687	0.320892
ENSMUSG00000014850	Msh3	Illumina	GSNAP	229	192	204	200	202	64	82	55	58	55	0.0119252	0.0329828	3.63766e-08	4.00994e-06
ENSMUSG00000014852	Adamts13	Illumina	GSNAP	56	49	75	73	35	30	29	31	44	25	0.015873	0.0391073	0.00732875	0.0182686
ENSMUSG00000014856	Tmem208	Illumina	GSNAP	330	303	316	301	218	376	361	326	322	394	0.031746	0.0676862	0.031076	0.0609934
ENSMUSG00000014859	E2f4	Illumina	GSNAP	226	230	249	243	165	416	347	435	364	417	0.00793651	0.0303299	4.12737e-05	0.000311773
ENSMUSG00000014867	Surf4	Illumina	GSNAP	3430	3846	3454	2776	2982	5291	6057	5641	5056	4989	0.00793651	0.0303299	2.57139e-05	0.000221939
ENSMUSG00000014873	Surf2	Illumina	GSNAP	167	224	196	181	198	160	116	147	121	165	0.00793651	0.0303299	0.00406598	0.0112374
ENSMUSG00000014905	Dnajb9	Illumina	GSNAP	722	1716	744	671	1158	3519	4735	3609	3975	3808	0.00793651	0.0303299	1.31056e-05	0.000141673
ENSMUSG00000014907	Naf1	Illumina	GSNAP	49	56	53	44	41	58	64	81	80	74	0.00793651	0.0303299	0.00157601	0.00514252
ENSMUSG00000014932	Yes1	Illumina	GSNAP	396	362	351	346	379	223	310	225	292	223	0.0119252	0.0329828	0.000529998	0.00216386
ENSMUSG00000014956	Ppp1cb	Illumina	GSNAP	1526	1555	1253	1288	1581	1410	1508	1301	1463	1287	0.547619	0.646757	0.626984	0.716154
ENSMUSG00000014959	Gorasp2	Illumina	GSNAP	1096	1431	1134	986	1109	1532	1565	1492	1377	1570	0.015873	0.0391073	0.0015894	0.00517852
ENSMUSG00000014980	Tsen15	Illumina	GSNAP	43	55	55	35	49	54	47	53	41	34	0.529619	0.640623	0.782279	0.851342
ENSMUSG00000015002	Efr3a	Illumina	GSNAP	732	616	650	539	713	599	750	654	728	559	0.84127	0.892923	0.861656	0.915874
ENSMUSG00000015013	Trappc2l	Illumina	GSNAP	109	125	101	111	131	103	103	98	86	91	0.0361451	0.0748093	0.0161904	0.035262
ENSMUSG00000015016	Acsf3	Illumina	GSNAP	255	284	312	285	240	225	233	255	237	259	0.0749129	0.136524	0.0433067	0.0805069
ENSMUSG00000015023	Ddx19a	Illumina	GSNAP	248	272	226	211	204	272	271	245	261	273	0.116074	0.192544	0.0361048	0.0692196
ENSMUSG00000015027	Galns	Illumina	GSNAP	119	117	119	106	92	72	57	68	66	77	0.0119252	0.0329828	6.86818e-05	0.000449397
ENSMUSG00000015053	Gata2	Illumina	GSNAP	7	9	7	8	3	22	8	10	8	8	0.10487	0.1773	0.107719	0.172971
ENSMUSG00000015083	C8g	Illumina	GSNAP	3016	3310	3249	3809	3284	2462	1936	2507	2599	2511	0.00793651	0.0303299	0.000491371	0.00203852
ENSMUSG00000015085	Entpd2	Illumina	GSNAP	24	22	27	31	16	34	16	25	31	31	0.339783	0.457286	0.477383	0.576279
ENSMUSG00000015087	B230208H17Rik	Illumina	GSNAP	387	416	404	342	303	599	525	569	524	659	0.00793651	0.0303299	0.000108934	0.000638889
ENSMUSG00000015090	Ptgds	Illumina	GSNAP	10	2	2	5	15	4	1	4	1	3	0.205903	0.308886	0.136628	0.210466
ENSMUSG00000015092	Edf1	Illumina	GSNAP	598	555	765	784	383	675	515	573	646	700	1	1	0.798627	0.864846
ENSMUSG00000015094	Npdc1	Illumina	GSNAP	27	23	25	30	19	57	37	43	36	53	0.00793651	0.0303299	0.000778046	0.00292209
ENSMUSG00000015095	Fbxw5	Illumina	GSNAP	435	480	457	411	259	437	337	357	367	410	0.309524	0.419072	0.679111	0.76127
ENSMUSG00000015112	Slc25a13	Illumina	GSNAP	3626	3549	3406	3034	3393	1128	1076	1262	1470	1289	0.00793651	0.0303299	2.86455e-08	3.61681e-06
ENSMUSG00000015120	Ube2i	Illumina	GSNAP	415	385	357	426	374	319	296	379	295	329	0.031746	0.0676862	0.00690555	0.0173792
ENSMUSG00000015126	0610007P22Rik	Illumina	GSNAP	107	136	140	114	102	166	128	128	124	174	0.20869	0.310193	0.0796861	0.134239
ENSMUSG00000015127	Unkl	Illumina	GSNAP	129	149	130	102	88	130	101	130	122	112	1	1	0.929785	0.969256
ENSMUSG00000015133	Lrrk1	Illumina	GSNAP	240	246	206	199	150	92	75	83	77	77	0.0119252	0.0329828	6.67599e-06	9.14928e-05
ENSMUSG00000015134	Aldh1a3	Illumina	GSNAP	14	13	15	9	6	59	59	58	44	25	0.0119252	0.0329828	0.000207711	0.00103097
ENSMUSG00000015143	Actn1	Illumina	GSNAP	416	366	349	445	272	396	365	398	398	443	0.675174	0.769692	0.306339	0.408452
ENSMUSG00000015149	Sirt2	Illumina	GSNAP	558	598	661	632	450	556	481	558	547	558	0.204501	0.307455	0.39608	0.49666
ENSMUSG00000015165	Hnrnpl	Illumina	GSNAP	1130	855	847	1045	1097	730	660	778	636	774	0.00793651	0.0303299	0.0012902	0.00437332
ENSMUSG00000015176	Nolc1	Illumina	GSNAP	361	507	529	317	345	957	760	1059	885	890	0.00793651	0.0303299	3.25659e-05	0.000261537
ENSMUSG00000015189	Casd1	Illumina	GSNAP	425	417	387	430	479	338	370	329	352	325	0.00793651	0.0303299	0.000592135	0.00235872
ENSMUSG00000015202	Cnksr3	Illumina	GSNAP	94	82	65	64	83	44	42	33	25	33	0.0119252	0.0329828	8.64884e-05	0.000533936
ENSMUSG00000015214	Mtmr1	Illumina	GSNAP	529	474	448	476	532	408	447	433	440	385	0.00793651	0.0303299	0.00774618	0.0190916
ENSMUSG00000015217	Hmgb3	Illumina	GSNAP	121	106	90	49	80	41	40	38	39	33	0.00793651	0.0303299	0.00107661	0.00379057
ENSMUSG00000015222	Mtap2	Illumina	GSNAP	17	17	12	12	7	9	4	3	2	7	0.0268567	0.0627726	0.00536684	0.0141314
ENSMUSG00000015224	Cyp2j9	Illumina	GSNAP	143	146	189	155	172	79	71	98	98	68	0.0119252	0.0329828	2.89097e-05	0.000241653
ENSMUSG00000015243	Abca1	Illumina	GSNAP	2970	2732	3413	3071	2355	5571	11125	8319	10218	6350	0.00793651	0.0303299	3.16605e-05	0.000256584
ENSMUSG00000015247	Nipsnap3b	Illumina	GSNAP	771	810	715	698	817	559	635	663	622	549	0.00793651	0.0303299	0.000970842	0.00347388
ENSMUSG00000015289	Lage3	Illumina	GSNAP	139	194	180	174	155	104	84	100	94	77	0.00793651	0.0303299	2.99406e-05	0.000247809
ENSMUSG00000015290	Ubl4	Illumina	GSNAP	406	504	436	420	437	455	495	467	417	482	0.420635	0.532494	0.294927	0.396712
ENSMUSG00000015291	Gdi1	Illumina	GSNAP	1039	1136	1028	906	1086	971	882	857	766	896	0.015873	0.0391073	0.00973725	0.023042
ENSMUSG00000015305	Sash1	Illumina	GSNAP	521	432	485	670	589	349	264	283	310	260	0.00793651	0.0303299	7.73776e-05	0.000489283
ENSMUSG00000015312	Gadd45b	Illumina	GSNAP	5	9	14	7	6	41	28	50	48	40	0.00793651	0.0303299	1.07252e-05	0.000123497
ENSMUSG00000015335	Zdhhc12	Illumina	GSNAP	115	113	118	144	71	154	116	119	117	163	0.150794	0.234677	0.170661	0.25242
ENSMUSG00000015337	Endog	Illumina	GSNAP	149	173	194	169	81	150	107	100	111	157	0.309524	0.419072	0.324488	0.428267
ENSMUSG00000015340	Cybb	Illumina	GSNAP	148	132	108	96	111	112	123	66	103	69	0.309524	0.419072	0.106038	0.170682
ENSMUSG00000015341	Golga7	Illumina	GSNAP	639	698	602	637	653	532	507	536	537	533	0.00793651	0.0303299	9.05e-05	0.000553367
ENSMUSG00000015342	Xk	Illumina	GSNAP	84	88	69	64	103	51	69	75	86	43	0.249153	0.351922	0.119782	0.188842
ENSMUSG00000015354	Pcolce2	Illumina	GSNAP	15	9	9	8	6	3	5	4	5	3	0.011412	0.0329828	0.00194667	0.00613077
ENSMUSG00000015355	Cd48	Illumina	GSNAP	17	16	12	19	11	19	27	9	12	7	0.833534	0.892923	0.674686	0.757138
ENSMUSG00000015357	Clpx	Illumina	GSNAP	899	945	916	868	1194	1359	1308	2113	1629	1189	0.015873	0.0391073	0.00278234	0.00820608
ENSMUSG00000015363	Trabd	Illumina	GSNAP	1019	1311	1260	1060	664	1721	1647	1295	1366	1834	0.015873	0.0391073	0.0105512	0.0246007
ENSMUSG00000015377	Fam116b	Illumina	GSNAP	77	71	80	67	51	54	38	43	43	51	0.0273285	0.0633834	0.00283305	0.00833167
ENSMUSG00000015396	Cd83	Illumina	GSNAP	6	4	7	11	9	5	2	2	3	2	0.0200082	0.0483026	0.0032127	0.00926734
ENSMUSG00000015405	Ace2	Illumina	GSNAP	8	2	2	3	11	3	1	4	4	5	0.916051	0.957849	0.506806	0.605003
ENSMUSG00000015451	C4a	Illumina	GSNAP	1365	668	688	863	602	1047	1066	1353	943	2651	0.0952381	0.161377	0.0522971	0.0941128
ENSMUSG00000015461	Atf6b	Illumina	GSNAP	203	246	248	178	104	421	339	281	259	397	0.00793651	0.0303299	0.00712691	0.017837
ENSMUSG00000015467	Egfl8	Illumina	GSNAP	2	8	2	6	4	3	4	5	4	3	1	1	0.924613	0.964846
ENSMUSG00000015468	Notch4	Illumina	GSNAP	36	44	35	33	26	56	32	42	26	47	0.600402	0.696449	0.410153	0.510805
ENSMUSG00000015474	Ppt2	Illumina	GSNAP	198	174	216	182	142	133	108	110	125	121	0.00793651	0.0303299	0.000550036	0.00222797
ENSMUSG00000015476	Prrt1	Illumina	GSNAP	5	2	1	1	0	3	1	6	2	4	0.243321	0.348391	0.166695	0.247627
ENSMUSG00000015478	Rnf5	Illumina	GSNAP	503	569	597	606	534	522	440	458	476	480	0.015873	0.0391073	0.00514349	0.0136485
ENSMUSG00000015488	5930434B04Rik	Illumina	GSNAP	479	700	473	409	392	782	810	604	703	795	0.015873	0.0391073	0.0030621	0.00889971
ENSMUSG00000015501	Hivep2	Illumina	GSNAP	176	137	166	188	153	127	161	241	197	132	1	1	0.859278	0.914157
ENSMUSG00000015522	Arnt	Illumina	GSNAP	699	586	762	588	525	562	616	706	609	565	1	1	0.738993	0.813229
ENSMUSG00000015533	Itga2	Illumina	GSNAP	0	0	0	0	0	5	9	13	9	4	0.00729036	0.0303299	2.48025e-06	4.73033e-05
ENSMUSG00000015536	Mocs2	Illumina	GSNAP	1276	1368	1436	1165	1582	786	796	871	812	799	0.00793651	0.0303299	4.31297e-06	6.75143e-05
ENSMUSG00000015542	Nat9	Illumina	GSNAP	179	194	246	224	157	132	90	104	97	117	0.00793651	0.0303299	0.000182837	0.0009353
ENSMUSG00000015568	Lpl	Illumina	GSNAP	317	235	114	304	168	437	217	276	216	263	0.690476	0.771082	0.275002	0.37463
ENSMUSG00000015575	Atp6v0e	Illumina	GSNAP	389	405	406	390	366	500	511	492	571	489	0.00793651	0.0303299	3.30302e-05	0.000264034
ENSMUSG00000015597	Zfp318	Illumina	GSNAP	453	404	441	488	561	354	421	300	361	327	0.015873	0.0391073	0.00402203	0.011148
ENSMUSG00000015599	Ttbk1	Illumina	GSNAP	7	7	12	6	0	0	1	2	3	3	0.113846	0.191144	0.200634	0.288231
ENSMUSG00000015605	Srf	Illumina	GSNAP	82	120	105	114	61	226	177	160	186	197	0.00793651	0.0303299	0.000277201	0.00129282
ENSMUSG00000015647	Lama5	Illumina	GSNAP	47	44	54	46	24	74	54	42	52	82	0.173217	0.264543	0.0739364	0.126031
ENSMUSG00000015652	Steap1	Illumina	GSNAP	6	4	3	4	4	28	49	27	25	32	0.0111594	0.0329828	1.84711e-06	3.93812e-05
ENSMUSG00000015653	Steap2	Illumina	GSNAP	141	110	157	122	127	166	194	165	156	132	0.0555556	0.106209	0.0301831	0.0595527
ENSMUSG00000015656	Hspa8	Illumina	GSNAP	3706	8053	5346	6859	8176	11184	13166	10015	9714	8221	0.00793651	0.0303299	0.00868798	0.020969
ENSMUSG00000015659	Serac1	Illumina	GSNAP	44	75	72	62	65	56	54	42	47	45	0.0952381	0.161377	0.042784	0.0796431
ENSMUSG00000015668	Pdzd11	Illumina	GSNAP	183	272	229	150	236	213	205	207	177	193	0.547619	0.646757	0.629222	0.718123
ENSMUSG00000015671	Psma2	Illumina	GSNAP	846	886	789	800	964	864	883	952	882	789	0.916563	0.957849	0.651749	0.737319
ENSMUSG00000015672	Mrpl32	Illumina	GSNAP	196	205	188	153	196	173	157	163	169	153	0.114961	0.19218	0.0412555	0.0773295
ENSMUSG00000015697	Setdb1	Illumina	GSNAP	452	504	437	417	497	399	318	420	334	360	0.015873	0.0391073	0.00421623	0.011557
ENSMUSG00000015702	Anxa9	Illumina	GSNAP	18	17	12	11	10	8	6	8	4	11	0.0273285	0.0633834	0.0101002	0.0237038
ENSMUSG00000015711	Prune	Illumina	GSNAP	239	296	253	204	318	188	171	142	164	150	0.00793651	0.0303299	0.000563842	0.00226835
ENSMUSG00000015714	Lass2	Illumina	GSNAP	4130	4392	4237	3944	4716	3020	2385	3154	2865	2670	0.00793651	0.0303299	3.06291e-05	0.000250976
ENSMUSG00000015733	Capza2	Illumina	GSNAP	1046	1083	856	757	988	828	945	811	924	810	0.309524	0.419072	0.272651	0.372054
ENSMUSG00000015745	Plekho1	Illumina	GSNAP	51	55	42	46	18	41	38	24	35	34	0.150794	0.234677	0.478721	0.57753
ENSMUSG00000015747	Vps45	Illumina	GSNAP	85	82	89	77	98	88	88	77	66	58	0.247706	0.351922	0.139217	0.213705
ENSMUSG00000015748	Prpf3	Illumina	GSNAP	109	186	178	137	169	267	305	272	258	283	0.00793651	0.0303299	0.000110894	0.000646931
ENSMUSG00000015749	Anp32e	Illumina	GSNAP	325	415	315	208	263	359	391	285	305	296	0.84127	0.892923	0.479379	0.578098
ENSMUSG00000015750	Aph1a	Illumina	GSNAP	240	251	278	239	208	182	142	130	171	184	0.00793651	0.0303299	0.000524071	0.00214678
ENSMUSG00000015755	Tab2	Illumina	GSNAP	972	719	711	784	906	1273	1364	1412	1404	1204	0.00793651	0.0303299	3.23312e-05	0.000260479
ENSMUSG00000015757	Ppil4	Illumina	GSNAP	236	253	216	172	224	334	326	358	354	296	0.00793651	0.0303299	0.000162419	0.000854522
ENSMUSG00000015759	Cnih	Illumina	GSNAP	731	798	700	716	804	511	537	580	559	505	0.00793651	0.0303299	1.41977e-05	0.000149587
ENSMUSG00000015766	Eps8	Illumina	GSNAP	32	32	29	26	29	50	51	46	37	39	0.0116673	0.0329828	0.000675683	0.00261167
ENSMUSG00000015776	Med22	Illumina	GSNAP	475	553	427	335	347	379	375	254	304	331	0.0952381	0.161377	0.0505245	0.0915012
ENSMUSG00000015790	Surf1	Illumina	GSNAP	436	448	448	429	448	355	358	375	368	386	0.0111594	0.0329828	3.53522e-05	0.000278827
ENSMUSG00000015804	Med28	Illumina	GSNAP	185	186	190	153	121	240	187	181	194	189	0.150794	0.234677	0.0849525	0.141683
ENSMUSG00000015806	Qdpr	Illumina	GSNAP	3476	4110	3964	4295	4919	2741	1891	2896	2694	2304	0.00793651	0.0303299	0.000279905	0.00130207
ENSMUSG00000015837	Sqstm1	Illumina	GSNAP	3826	3953	4016	4434	4148	7088	5557	7914	8269	6548	0.00793651	0.0303299	2.80441e-05	0.000235699
ENSMUSG00000015839	Nfe2l2	Illumina	GSNAP	871	1098	838	792	1328	606	605	710	641	441	0.00793651	0.0303299	0.00241057	0.00729577
ENSMUSG00000015843	Rxrg	Illumina	GSNAP	42	65	63	31	30	5	6	4	6	6	0.0111594	0.0329828	1.3693e-05	0.000146072
ENSMUSG00000015846	Rxra	Illumina	GSNAP	6649	5910	6155	5008	3511	6110	4861	4002	5075	5643	0.547619	0.646757	0.739393	0.81344
ENSMUSG00000015850	Adamtsl4	Illumina	GSNAP	46	36	42	48	24	29	15	19	25	29	0.0593271	0.110788	0.0146238	0.0323729
ENSMUSG00000015854	Cd5l	Illumina	GSNAP	815	588	467	488	447	485	435	209	327	295	0.031746	0.0676862	0.0187854	0.0398742
ENSMUSG00000015869	Prpsap1	Illumina	GSNAP	728	683	687	708	733	413	247	334	371	390	0.00793651	0.0303299	1.10087e-05	0.000125544
ENSMUSG00000015882	Lcorl	Illumina	GSNAP	176	148	159	179	197	115	212	143	166	121	0.309524	0.419072	0.230918	0.323638
ENSMUSG00000015889	Lta4h	Illumina	GSNAP	423	462	434	396	433	302	281	263	241	237	0.00793651	0.0303299	4.21318e-06	6.65658e-05
ENSMUSG00000015890	Amdhd1	Illumina	GSNAP	1393	1583	1294	1953	1661	996	518	1004	769	831	0.00793651	0.0303299	0.000585579	0.00234138
ENSMUSG00000015932	Dstn	Illumina	GSNAP	2185	2117	1954	1852	2178	1740	2022	2002	2055	1860	0.309524	0.419072	0.220195	0.311207
ENSMUSG00000015937	H2afy	Illumina	GSNAP	742	734	737	764	700	655	621	739	617	599	0.0555556	0.106209	0.0105128	0.0245244
ENSMUSG00000015942	Gtf2ird2	Illumina	GSNAP	88	107	90	113	80	114	79	109	95	94	0.690476	0.771082	0.755388	0.827311
ENSMUSG00000015943	Bola1	Illumina	GSNAP	34	37	59	56	16	41	30	46	45	48	1	1	0.608422	0.698743
ENSMUSG00000015944	Gatsl2	Illumina	GSNAP	71	49	52	38	37	33	17	18	13	14	0.00793651	0.0303299	0.00056023	0.00225855
ENSMUSG00000015947	Fcgr1	Illumina	GSNAP	25	28	12	18	15	41	50	19	33	19	0.0936926	0.161377	0.0822774	0.137804
ENSMUSG00000015950	Ncf1	Illumina	GSNAP	39	38	47	34	30	44	62	44	47	47	0.0562378	0.107309	0.022274	0.0459715
ENSMUSG00000015961	Adss	Illumina	GSNAP	671	745	635	581	715	498	595	601	602	541	0.0555556	0.106209	0.0173085	0.0372368
ENSMUSG00000015966	Il17rb	Illumina	GSNAP	123	121	129	118	156	82	65	66	63	62	0.00793651	0.0303299	7.17849e-06	9.52603e-05
ENSMUSG00000015968	Cacna1d	Illumina	GSNAP	19	25	25	10	12	20	11	9	10	6	0.114961	0.19218	0.0873945	0.145188
ENSMUSG00000015970	Chdh	Illumina	GSNAP	3396	3018	3100	2954	3006	1642	1244	1331	1425	1621	0.00793651	0.0303299	2.41613e-07	1.12207e-05
ENSMUSG00000015971	Actr8	Illumina	GSNAP	306	345	261	301	276	311	292	288	263	312	1	1	0.843129	0.900916
ENSMUSG00000015980	Lrrc27	Illumina	GSNAP	3	2	2	5	4	4	7	2	2	4	0.827147	0.892923	0.662067	0.746738
ENSMUSG00000015994	Fnta	Illumina	GSNAP	396	431	373	342	407	331	352	355	323	327	0.031746	0.0676862	0.0121924	0.0277943
ENSMUSG00000016018	Skiv2l2	Illumina	GSNAP	428	416	310	257	322	393	439	437	390	357	0.222222	0.320008	0.115722	0.18356
ENSMUSG00000016024	Lbp	Illumina	GSNAP	1310	1216	1310	1268	1058	5803	6550	6579	6001	5550	0.0119252	0.0329828	8.98691e-11	1.72683e-07
ENSMUSG00000016028	Celsr1	Illumina	GSNAP	127	235	367	159	108	45	58	24	27	65	0.00793651	0.0303299	0.000966938	0.00346152
ENSMUSG00000016087	Fli1	Illumina	GSNAP	24	27	21	22	22	35	20	24	24	15	1	1	0.917849	0.959712
ENSMUSG00000016128	Stard13	Illumina	GSNAP	430	314	321	416	352	197	221	211	146	115	0.00793651	0.0303299	0.000222961	0.001088
ENSMUSG00000016181	Diexf	Illumina	GSNAP	145	114	132	118	156	136	110	127	131	106	0.309524	0.419072	0.302166	0.404044
ENSMUSG00000016194	Hsd11b1	Illumina	GSNAP	5945	7145	6736	6585	7325	4414	3961	4567	4292	4333	0.00793651	0.0303299	2.32618e-06	4.5149e-05
ENSMUSG00000016206	H2-M3	Illumina	GSNAP	35	28	27	20	19	21	18	20	17	19	0.0926917	0.161377	0.0467307	0.0856906
ENSMUSG00000016239	Lonrf3	Illumina	GSNAP	13	4	42	13	9	4	8	5	5	7	0.113846	0.191144	0.0986594	0.160643
ENSMUSG00000016252	Atp5e	Illumina	GSNAP	1023	1038	1160	1265	904	900	741	895	944	939	0.031746	0.0676862	0.0201025	0.0420945
ENSMUSG00000016253	Th1l	Illumina	GSNAP	450	353	420	342	309	205	158	156	197	239	0.00793651	0.0303299	7.23007e-05	0.000466389
ENSMUSG00000016256	Ctsz	Illumina	GSNAP	2230	2106	2427	2373	1740	1896	1773	1825	1869	1869	0.142457	0.230295	0.0254616	0.0515199
ENSMUSG00000016257	Slmo2	Illumina	GSNAP	473	557	511	409	415	485	524	503	519	460	0.547619	0.646757	0.361912	0.463816
ENSMUSG00000016262	Sertad4	Illumina	GSNAP	5	4	4	20	9	10	7	3	5	4	0.750335	0.825924	0.506132	0.60448
ENSMUSG00000016283	H2-M2	Illumina	GSNAP	0	1	1	1	0	0	3	0	3	0	1	1	0.820641	0.882792
ENSMUSG00000016308	Ube2a	Illumina	GSNAP	261	298	262	244	287	203	241	206	250	205	0.015873	0.0391073	0.00573662	0.0149157
ENSMUSG00000016319	Slc25a5	Illumina	GSNAP	3984	4225	4776	4250	4376	3255	2701	3250	3139	3135	0.00793651	0.0303299	3.62141e-05	0.000283011
ENSMUSG00000016344	Ppdpf	Illumina	GSNAP	278	267	355	377	220	166	134	164	145	172	0.00793651	0.0303299	0.000220435	0.00107846
ENSMUSG00000016356	Col20a1	Illumina	GSNAP	12	13	17	10	7	24	20	17	14	24	0.0273285	0.0633834	0.0112457	0.0259369
ENSMUSG00000016382	Pls3	Illumina	GSNAP	928	1082	975	882	1201	1191	1281	1337	1262	1064	0.0555556	0.106209	0.0144128	0.0319839
ENSMUSG00000016409	Nkap	Illumina	GSNAP	154	175	137	133	137	134	141	113	112	128	0.0936926	0.161377	0.0465313	0.0854678
ENSMUSG00000016427	Ndufa1	Illumina	GSNAP	612	644	681	772	663	573	601	599	581	602	0.00793651	0.0303299	0.0124849	0.0283484
ENSMUSG00000016458	Wt1	Illumina	GSNAP	6	4	4	4	5	7	4	4	13	3	1	1	0.532411	0.628751
ENSMUSG00000016477	E2f3	Illumina	GSNAP	136	153	146	127	165	81	116	168	157	104	0.547619	0.646757	0.202773	0.290658
ENSMUSG00000016481	Cr1l	Illumina	GSNAP	311	313	297	335	390	331	331	421	321	327	0.401965	0.524289	0.466091	0.56523
ENSMUSG00000016487	Ppfibp1	Illumina	GSNAP	368	310	355	407	458	385	333	366	349	293	0.309524	0.419072	0.276268	0.375955
ENSMUSG00000016493	Cd46	Illumina	GSNAP	8	3	6	9	5	0	1	6	3	1	0.0577796	0.109736	0.0173103	0.0372368
ENSMUSG00000016494	Cd34	Illumina	GSNAP	22	31	30	23	22	13	5	18	27	17	0.0593271	0.110788	0.0446684	0.0826584
ENSMUSG00000016495	5033414D02Rik	Illumina	GSNAP	94	76	53	51	83	48	26	40	31	38	0.00793651	0.0303299	0.0023278	0.00708153
ENSMUSG00000016496	Cd274	Illumina	GSNAP	31	19	30	18	46	24	26	28	29	16	0.420635	0.532494	0.561616	0.655611
ENSMUSG00000016503	Gtf3a	Illumina	GSNAP	94	112	105	104	94	75	31	42	33	46	0.0119252	0.0329828	0.000130709	0.000732501
ENSMUSG00000016510	Mtif3	Illumina	GSNAP	288	370	304	274	316	266	216	187	197	233	0.00793651	0.0303299	0.0013776	0.00461763
ENSMUSG00000016520	Lnx2	Illumina	GSNAP	190	181	199	126	153	108	97	174	249	136	0.420635	0.532494	0.411579	0.512166
ENSMUSG00000016526	Dyrk3	Illumina	GSNAP	17	14	5	17	19	29	24	38	36	37	0.0119252	0.0329828	0.00269191	0.0079838
ENSMUSG00000016528	Mapkapk2	Illumina	GSNAP	636	578	572	607	572	1108	1134	1240	1406	1077	0.0119252	0.0329828	2.27812e-07	1.08227e-05
ENSMUSG00000016534	Lamp2	Illumina	GSNAP	8438	8108	7560	7772	9986	5445	5541	5906	6174	5366	0.00793651	0.0303299	5.03824e-05	0.000358873
ENSMUSG00000016541	Atxn10	Illumina	GSNAP	781	789	727	696	872	469	463	452	443	401	0.00793651	0.0303299	8.42383e-07	2.40243e-05
ENSMUSG00000016552	Foxred2	Illumina	GSNAP	9	5	6	4	2	5	4	2	2	6	0.454975	0.570072	0.374279	0.474587
ENSMUSG00000016554	Eif3d	Illumina	GSNAP	778	874	813	759	622	1438	1302	1399	1255	1407	0.00793651	0.0303299	3.85549e-06	6.33867e-05
ENSMUSG00000016559	H3f3b	Illumina	GSNAP	1414	1422	1535	1210	1324	3116	3570	5250	4434	3675	0.00793651	0.0303299	1.02181e-06	2.72695e-05
ENSMUSG00000016619	Nup50	Illumina	GSNAP	559	593	482	568	605	766	818	650	774	711	0.00793651	0.0303299	0.000545503	0.0022137
ENSMUSG00000016624	Phf21b	Illumina	GSNAP	4	11	5	3	2	13	6	3	4	6	0.399075	0.524289	0.445078	0.545506
ENSMUSG00000016637	Ift27	Illumina	GSNAP	70	81	69	82	59	61	48	61	57	51	0.0361451	0.0748093	0.00922402	0.0220344
ENSMUSG00000016664	Pacsin2	Illumina	GSNAP	883	840	823	655	600	519	529	381	377	389	0.00793651	0.0303299	0.000403298	0.00173948
ENSMUSG00000016756	Cmah	Illumina	GSNAP	2919	2255	3324	2757	2959	1462	2380	1906	2340	1737	0.031746	0.0676862	0.00547051	0.014343
ENSMUSG00000016757	Ttll12	Illumina	GSNAP	107	118	88	101	80	91	89	77	87	73	0.150794	0.234677	0.0756451	0.128417
ENSMUSG00000016758	Bik	Illumina	GSNAP	41	45	45	66	24	15	19	10	9	25	0.0211767	0.0498994	0.00169035	0.00545197
ENSMUSG00000016763	Scube1	Illumina	GSNAP	3	0	2	3	1	10	2	6	5	2	0.137564	0.226396	0.0583991	0.103387
ENSMUSG00000016831	Tox4	Illumina	GSNAP	579	569	485	445	511	824	938	887	959	915	0.00793651	0.0303299	1.92813e-06	4.03287e-05
ENSMUSG00000016833	Mrps18c	Illumina	GSNAP	205	251	219	193	271	171	189	183	165	174	0.00793651	0.0303299	0.00483531	0.0129877
ENSMUSG00000016918	Sulf1	Illumina	GSNAP	10	15	26	9	17	13	3	12	21	4	0.420635	0.532494	0.188119	0.273452
ENSMUSG00000016921	Srsf6	Illumina	GSNAP	1627	1606	1507	1570	1816	1565	1505	1526	1354	1546	0.0555556	0.106209	0.087438	0.145245
ENSMUSG00000016933	Plcg1	Illumina	GSNAP	1100	977	942	833	804	332	232	297	275	314	0.00793651	0.0303299	1.01628e-07	6.91247e-06
ENSMUSG00000016940	Kctd2	Illumina	GSNAP	273	271	319	240	220	162	154	137	145	150	0.00793651	0.0303299	1.89958e-05	0.000181144
ENSMUSG00000016942	Tmprss6	Illumina	GSNAP	4749	4614	5157	5388	3357	3674	2631	3177	3557	3405	0.0555556	0.106209	0.00608206	0.0156403
ENSMUSG00000016946	Kctd5	Illumina	GSNAP	61	65	55	44	58	87	87	101	70	83	0.0119252	0.0329828	0.000930514	0.00336131
ENSMUSG00000016984	Etaa1	Illumina	GSNAP	65	86	71	82	103	61	75	53	58	37	0.031746	0.0676862	0.0193581	0.0408362
ENSMUSG00000017002	Slpi	Illumina	GSNAP	7	31	17	11	11	27	33	21	59	40	0.0361451	0.0748093	0.00992073	0.0233898
ENSMUSG00000017009	Sdc4	Illumina	GSNAP	4773	4562	4120	5284	3569	5938	4541	6970	6607	6135	0.0555556	0.106209	0.0101425	0.023774
ENSMUSG00000017057	Il13ra1	Illumina	GSNAP	646	573	556	439	526	893	1040	914	967	830	0.00793651	0.0303299	2.59753e-05	0.000223568
ENSMUSG00000017119	Nbr1	Illumina	GSNAP	3454	3572	2944	3531	3756	2907	3136	2676	2656	2677	0.015873	0.0391073	0.00316892	0.00916512
ENSMUSG00000017132	Cyth1	Illumina	GSNAP	519	641	474	616	501	492	405	377	546	520	0.309524	0.419072	0.0955964	0.156581
ENSMUSG00000017144	Rnd3	Illumina	GSNAP	276	279	283	482	331	141	149	93	73	81	0.00793651	0.0303299	6.6043e-05	0.00043778
ENSMUSG00000017146	Brca1	Illumina	GSNAP	49	59	46	20	48	28	23	3	15	24	0.0555556	0.106209	0.0249295	0.0506096
ENSMUSG00000017167	Cntnap1	Illumina	GSNAP	17	32	25	14	25	31	69	22	32	47	0.114961	0.19218	0.0496586	0.090188
ENSMUSG00000017176	Nt5c3l	Illumina	GSNAP	28	19	18	18	19	25	29	25	16	16	1	1	0.636554	0.724233
ENSMUSG00000017188	Ccdc56	Illumina	GSNAP	387	381	448	398	344	277	237	260	297	278	0.00793651	0.0303299	8.68802e-05	0.000535709
ENSMUSG00000017210	Med24	Illumina	GSNAP	244	235	213	202	136	263	246	254	215	261	0.031746	0.0676862	0.0780357	0.131835
ENSMUSG00000017221	Psmd3	Illumina	GSNAP	987	988	1022	984	613	1261	1138	1129	1284	1348	0.00793651	0.0303299	0.0103336	0.0241557
ENSMUSG00000017264	Exosc10	Illumina	GSNAP	331	376	363	275	255	498	458	406	456	445	0.00793651	0.0303299	0.00119751	0.00410714
ENSMUSG00000017286	Glod4	Illumina	GSNAP	467	527	428	446	564	319	417	420	411	312	0.00793651	0.0303299	0.0101181	0.0237349
ENSMUSG00000017288	Vps53	Illumina	GSNAP	396	401	393	336	352	370	394	297	364	312	0.309524	0.419072	0.232414	0.325469
ENSMUSG00000017291	Taok1	Illumina	GSNAP	666	555	720	706	671	593	999	665	938	595	1	1	0.349249	0.453626
ENSMUSG00000017299	Dnttip1	Illumina	GSNAP	137	123	134	145	105	150	136	176	144	142	0.0952381	0.161377	0.0561351	0.0999663
ENSMUSG00000017307	Acot8	Illumina	GSNAP	111	122	133	131	89	137	82	83	114	130	0.690476	0.771082	0.522946	0.62008
ENSMUSG00000017309	Cd300lg	Illumina	GSNAP	186	213	207	108	93	30	32	38	45	45	0.0119252	0.0329828	0.000125534	0.000712072
ENSMUSG00000017344	Vtn	Illumina	GSNAP	23543	25240	25766	27847	20883	33539	32040	32313	32607	36814	0.00793651	0.0303299	0.000218868	0.00107319
ENSMUSG00000017376	Nlk	Illumina	GSNAP	250	194	190	168	205	137	192	138	146	136	0.031746	0.0676862	0.00825771	0.0200692
ENSMUSG00000017386	Traf4	Illumina	GSNAP	437	401	476	534	318	335	234	254	241	284	0.015873	0.0391073	0.0014252	0.00474717
ENSMUSG00000017390	Aldoc	Illumina	GSNAP	186	119	174	247	115	130	65	125	86	105	0.0952381	0.161377	0.0257846	0.0520706
ENSMUSG00000017404	Rpl19	Illumina	GSNAP	185	153	209	217	126	215	154	188	185	235	0.463344	0.571194	0.394853	0.495565
ENSMUSG00000017405	Nek8	Illumina	GSNAP	83	61	56	92	65	71	34	67	62	81	0.84127	0.892923	0.40191	0.502453
ENSMUSG00000017417	Plxdc1	Illumina	GSNAP	10	6	12	7	8	2	2	0	1	2	0.0111594	0.0329828	0.000228948	0.00111022
ENSMUSG00000017418	Arl5b	Illumina	GSNAP	541	402	388	500	556	222	375	257	358	279	0.00793651	0.0303299	0.00240946	0.00729386
ENSMUSG00000017421	Zfp207	Illumina	GSNAP	1053	1044	1018	960	1075	1312	1520	1214	1084	1249	0.00793651	0.0303299	0.00465251	0.0125846
ENSMUSG00000017428	Psmd11	Illumina	GSNAP	873	924	828	1007	1168	964	971	1012	1013	965	0.420635	0.532494	0.576902	0.670052
ENSMUSG00000017446	C1qtnf1	Illumina	GSNAP	123	146	127	86	63	202	278	135	142	157	0.031746	0.0676862	0.0214198	0.0444713
ENSMUSG00000017453	Pipox	Illumina	GSNAP	3557	4019	3909	3920	4522	2188	1849	2366	2118	2143	0.00793651	0.0303299	7.88611e-07	2.30029e-05
ENSMUSG00000017466	Timp2	Illumina	GSNAP	187	174	174	133	140	115	36	75	101	60	0.0119252	0.0329828	0.0018412	0.00584423
ENSMUSG00000017478	Zc3h18	Illumina	GSNAP	495	487	499	444	333	578	446	527	494	573	0.150794	0.234677	0.100707	0.163488
ENSMUSG00000017485	Top2b	Illumina	GSNAP	759	593	667	649	822	311	484	365	399	359	0.00793651	0.0303299	6.15371e-05	0.000414707
ENSMUSG00000017491	Rarb	Illumina	GSNAP	46	73	59	63	43	9	16	13	12	7	0.00793651	0.0303299	4.91904e-06	7.39587e-05
ENSMUSG00000017493	Igfbp4	Illumina	GSNAP	14191	14801	14954	14710	11871	10214	8474	8244	8910	11176	0.00793651	0.0303299	0.000197383	0.000996443
ENSMUSG00000017548	Suz12	Illumina	GSNAP	434	353	365	306	361	408	528	378	447	377	0.0555556	0.106209	0.073734	0.12577
ENSMUSG00000017550	Atad5	Illumina	GSNAP	30	18	25	20	28	16	23	7	10	11	0.031746	0.0676862	0.0103555	0.0241958
ENSMUSG00000017561	Crlf3	Illumina	GSNAP	109	154	116	94	100	96	134	83	89	96	0.20869	0.310193	0.25277	0.349511
ENSMUSG00000017615	Tnfaip1	Illumina	GSNAP	491	521	503	384	436	839	909	735	856	812	0.00793651	0.0303299	5.49312e-06	7.94358e-05
ENSMUSG00000017631	Abr	Illumina	GSNAP	65	53	70	45	45	88	50	51	57	64	0.675174	0.769692	0.446249	0.546723
ENSMUSG00000017639	Rab11fip4	Illumina	GSNAP	134	134	71	127	127	90	77	43	57	63	0.0355788	0.0748093	0.00621351	0.0159137
ENSMUSG00000017652	Cd40	Illumina	GSNAP	0	2	3	0	1	1	6	6	3	2	0.111612	0.187833	0.0498939	0.0905512
ENSMUSG00000017664	Slc35c2	Illumina	GSNAP	252	225	240	246	127	270	242	228	211	284	0.547619	0.646757	0.277603	0.377505
ENSMUSG00000017667	Zfp334	Illumina	GSNAP	17	36	22	30	30	37	38	31	31	19	0.2073	0.3099	0.40347	0.504064
ENSMUSG00000017670	Elmo2	Illumina	GSNAP	142	152	150	119	84	138	149	110	106	136	0.547619	0.646757	0.981759	0.995304
ENSMUSG00000017677	Wsb1	Illumina	GSNAP	321	205	523	615	527	566	415	544	304	389	1	1	0.780789	0.850141
ENSMUSG00000017679	Ttpal	Illumina	GSNAP	483	456	443	319	411	882	846	725	793	790	0.00793651	0.0303299	8.14618e-06	0.000103457
ENSMUSG00000017686	Rhot1	Illumina	GSNAP	597	592	533	496	599	414	431	479	461	388	0.00793651	0.0303299	0.000764944	0.00288345
ENSMUSG00000017697	Ada	Illumina	GSNAP	22	19	22	10	3	18	16	20	16	18	0.833029	0.892923	0.321397	0.424918
ENSMUSG00000017707	Serinc3	Illumina	GSNAP	3973	4503	3862	2893	3760	4562	5241	4311	5055	4910	0.015873	0.0391073	0.00987765	0.0233026
ENSMUSG00000017713	Tha1	Illumina	GSNAP	46	58	81	70	42	70	67	69	47	77	0.600402	0.696449	0.403045	0.503667
ENSMUSG00000017715	Pgs1	Illumina	GSNAP	137	157	163	142	114	340	314	406	383	414	0.00793651	0.0303299	5.16737e-07	1.8012e-05
ENSMUSG00000017716	Birc5	Illumina	GSNAP	29	23	16	32	41	11	9	5	12	5	0.0119252	0.0329828	0.000657451	0.00255986
ENSMUSG00000017718	Afmid	Illumina	GSNAP	1599	1982	1992	1991	1939	882	505	897	788	649	0.00793651	0.0303299	7.7405e-06	9.98531e-05
ENSMUSG00000017721	Pigt	Illumina	GSNAP	343	327	374	353	207	356	249	315	305	344	0.690476	0.771082	0.948944	0.984422
ENSMUSG00000017723	Wfdc2	Illumina	GSNAP	25	32	36	36	39	83	178	105	108	127	0.0119252	0.0329828	2.58551e-05	0.000222731
ENSMUSG00000017734	Dbndd2	Illumina	GSNAP	7	12	12	8	6	17	3	14	13	8	0.344267	0.459798	0.768066	0.839021
ENSMUSG00000017737	Mmp9	Illumina	GSNAP	7	5	8	3	1	35	58	10	26	39	0.00793651	0.0303299	0.00235207	0.00714265
ENSMUSG00000017740	Slc12a5	Illumina	GSNAP	22	25	18	17	13	11	9	12	14	16	0.031746	0.0676862	0.0199115	0.0417344
ENSMUSG00000017747	Ghdc	Illumina	GSNAP	182	184	189	187	126	153	121	131	150	143	0.0952381	0.161377	0.0385837	0.0732776
ENSMUSG00000017754	Pltp	Illumina	GSNAP	253	377	641	677	638	338	314	605	807	241	0.547619	0.646757	0.601409	0.692862
ENSMUSG00000017756	Slc12a7	Illumina	GSNAP	1818	1750	1716	2040	1757	1979	1424	3029	2210	2035	0.309524	0.419072	0.272915	0.372349
ENSMUSG00000017760	Ctsa	Illumina	GSNAP	1559	1572	1732	1727	1254	1456	1175	1126	1201	1453	0.031746	0.0676862	0.0272436	0.0545084
ENSMUSG00000017764	Zswim1	Illumina	GSNAP	48	69	59	88	22	125	97	80	88	105	0.027803	0.0636118	0.0161438	0.0351804
ENSMUSG00000017765	Slc12a4	Illumina	GSNAP	256	253	282	280	167	307	295	287	275	331	0.031746	0.0676862	0.0576494	0.102237
ENSMUSG00000017774	Myo1c	Illumina	GSNAP	622	502	515	426	342	526	513	399	479	428	1	1	0.923698	0.964153
ENSMUSG00000017776	Crk	Illumina	GSNAP	1228	1218	1074	993	1252	1242	1593	1359	1454	1238	0.031746	0.0676862	0.0195341	0.041134
ENSMUSG00000017778	Cox7c	Illumina	GSNAP	144	132	181	209	126	119	111	137	122	162	0.150794	0.234677	0.133673	0.206702
ENSMUSG00000017781	Pitpna	Illumina	GSNAP	633	612	542	493	594	544	595	497	523	501	0.420635	0.532494	0.208386	0.297485
ENSMUSG00000017801	Mlx	Illumina	GSNAP	482	681	594	376	468	628	589	479	531	566	0.690476	0.771082	0.417695	0.517806
ENSMUSG00000017802	Fam134c	Illumina	GSNAP	1356	1245	1142	1241	1182	881	845	795	814	837	0.00793651	0.0303299	1.35891e-06	3.24752e-05
ENSMUSG00000017830	Dhx58	Illumina	GSNAP	158	97	143	85	77	60	48	79	72	51	0.015873	0.0391073	0.00821679	0.0199982
ENSMUSG00000017831	Rab5a	Illumina	GSNAP	610	654	537	569	750	617	794	711	777	681	0.0952381	0.161377	0.0743492	0.126525
ENSMUSG00000017837	Nkiras2	Illumina	GSNAP	158	158	159	140	90	141	153	112	149	180	1	1	0.680947	0.762995
ENSMUSG00000017843	Ppp2r5c	Illumina	GSNAP	544	505	490	452	564	453	558	458	444	379	0.222222	0.320008	0.141893	0.216999
ENSMUSG00000017858	Ift52	Illumina	GSNAP	333	381	278	330	355	206	194	190	211	214	0.00793651	0.0303299	1.13281e-05	0.000127759
ENSMUSG00000017861	Mybl2	Illumina	GSNAP	4	2	4	2	2	6	4	9	2	8	0.101481	0.17182	0.0639287	0.111494
ENSMUSG00000017868	Sgk2	Illumina	GSNAP	660	666	500	973	1033	374	216	554	422	337	0.015873	0.0391073	0.00451602	0.0122542
ENSMUSG00000017929	B4galt5	Illumina	GSNAP	355	630	523	508	408	302	394	353	369	305	0.031746	0.0676862	0.0140197	0.0312243
ENSMUSG00000017950	Hnf4a	Illumina	GSNAP	9019	9038	8399	7931	8503	16930	14259	14965	15539	16405	0.00793651	0.0303299	7.68681e-08	6.26375e-06
ENSMUSG00000017969	Ptgis	Illumina	GSNAP	19	12	20	21	14	19	14	9	34	14	0.750335	0.825924	0.903348	0.948993
ENSMUSG00000017978	Cadps2	Illumina	GSNAP	256	215	234	177	227	172	233	197	175	162	0.0952381	0.161377	0.0812638	0.136419
ENSMUSG00000017999	Ddx27	Illumina	GSNAP	302	375	337	287	275	500	441	414	423	473	0.00793651	0.0303299	0.000264476	0.00124712
ENSMUSG00000018001	Cyth3	Illumina	GSNAP	75	76	71	55	50	90	73	89	74	62	0.309524	0.419072	0.128529	0.200035
ENSMUSG00000018008	Cyth4	Illumina	GSNAP	48	46	42	39	33	65	64	49	59	58	0.00793651	0.0303299	0.00190328	0.00601875
ENSMUSG00000018040	Rrp7a	Illumina	GSNAP	248	242	249	201	180	275	238	247	225	258	0.420635	0.532494	0.150268	0.227019
ENSMUSG00000018042	Cyb5r3	Illumina	GSNAP	4097	4286	5359	6176	4506	3116	2066	3163	3529	2918	0.00793651	0.0303299	0.00133571	0.00449486
ENSMUSG00000018068	Ints2	Illumina	GSNAP	112	140	132	61	91	138	189	147	118	112	0.173217	0.264543	0.0988013	0.160836
ENSMUSG00000018076	Med13l	Illumina	GSNAP	219	198	225	308	206	278	315	270	290	265	0.0952381	0.161377	0.0222346	0.0459121
ENSMUSG00000018102	Hist1h2bc	Illumina	GSNAP	852	820	718	815	902	802	813	650	637	731	0.0555556	0.106209	0.0725434	0.124056
ENSMUSG00000018143	Mafk	Illumina	GSNAP	144	104	131	257	119	204	208	214	213	231	0.150794	0.234677	0.018075	0.0386116
ENSMUSG00000018160	Med1	Illumina	GSNAP	523	569	514	548	636	662	649	760	701	752	0.00793651	0.0303299	0.000891136	0.00325491
ENSMUSG00000018166	Erbb3	Illumina	GSNAP	2711	1932	1552	2551	2673	905	879	688	723	849	0.00793651	0.0303299	8.15027e-06	0.000103457
ENSMUSG00000018167	Stard3	Illumina	GSNAP	205	217	193	202	142	188	170	151	137	193	0.116074	0.192544	0.201717	0.289498
ENSMUSG00000018168	Ikzf3	Illumina	GSNAP	9	9	5	3	3	2	2	3	1	4	0.0554692	0.106209	0.0276058	0.0551399
ENSMUSG00000018169	Mfng	Illumina	GSNAP	9	6	10	16	6	13	7	8	6	6	0.66643	0.769692	0.560983	0.655126
ENSMUSG00000018171	Vmp1	Illumina	GSNAP	1787	1571	1635	3233	1697	1941	2261	2378	1898	2042	0.150794	0.234677	0.482331	0.581065
ENSMUSG00000018189	Uchl5	Illumina	GSNAP	223	215	222	214	268	170	174	159	174	146	0.0119252	0.0329828	0.00018486	0.000943763
ENSMUSG00000018196	Glrx2	Illumina	GSNAP	303	304	284	227	321	165	223	196	197	213	0.00793651	0.0303299	0.000930825	0.00336131
ENSMUSG00000018199	Trove2	Illumina	GSNAP	59	54	68	58	43	55	81	34	56	47	0.690476	0.771082	0.70271	0.781795
ENSMUSG00000018209	Stk4	Illumina	GSNAP	324	376	305	258	307	321	366	304	296	268	0.690476	0.771082	0.936831	0.974553
ENSMUSG00000018217	Pmp22	Illumina	GSNAP	50	38	34	26	31	15	12	20	22	9	0.00793651	0.0303299	0.00109724	0.00384472
ENSMUSG00000018238	Gdf9	Illumina	GSNAP	3	2	1	5	6	8	12	24	6	9	0.0159707	0.0391073	0.00660264	0.0167437
ENSMUSG00000018239	Zcchc10	Illumina	GSNAP	41	53	40	43	59	43	56	44	36	34	0.600402	0.696449	0.377825	0.47857
ENSMUSG00000018286	Psmb6	Illumina	GSNAP	1121	1107	1277	1236	1025	1259	1099	1238	1131	1285	0.420635	0.532494	0.393441	0.494473
ENSMUSG00000018287	Spag7	Illumina	GSNAP	268	281	341	293	243	249	190	216	248	221	0.031746	0.0676862	0.00962917	0.022832
ENSMUSG00000018293	Pfn1	Illumina	GSNAP	1351	1409	1446	1337	1344	1367	1059	1187	1125	1244	0.0555556	0.106209	0.0121445	0.0277063
ENSMUSG00000018322	Tomm34	Illumina	GSNAP	130	109	120	124	89	148	119	132	121	133	0.150794	0.234677	0.0960812	0.157224
ENSMUSG00000018326	Ywhab	Illumina	GSNAP	1622	1613	1477	1329	1633	1461	1595	1427	1446	1380	0.222222	0.320008	0.349809	0.454148
ENSMUSG00000018334	Ksr1	Illumina	GSNAP	25	39	24	23	9	42	26	25	27	28	0.116074	0.192544	0.246255	0.341738
ENSMUSG00000018339	Gpx3	Illumina	GSNAP	62	37	78	48	65	84	43	74	86	50	0.420635	0.532494	0.44059	0.540997
ENSMUSG00000018340	Anxa6	Illumina	GSNAP	1467	1480	1667	1494	1454	1203	1029	1141	1114	980	0.00793651	0.0303299	3.85047e-05	0.000296688
ENSMUSG00000018347	Zkscan6	Illumina	GSNAP	53	63	46	47	45	103	76	79	71	87	0.00793651	0.0303299	0.000332096	0.0014866
ENSMUSG00000018362	Kpna2	Illumina	GSNAP	118	133	116	67	136	127	126	89	131	115	0.84127	0.892923	0.710433	0.789016
ENSMUSG00000018363	Smurf2	Illumina	GSNAP	771	609	634	631	746	450	494	523	532	448	0.00793651	0.0303299	0.000345706	0.00153545
ENSMUSG00000018372	Ccdc45	Illumina	GSNAP	79	79	73	72	105	85	87	60	62	64	0.401965	0.524289	0.223325	0.314595
ENSMUSG00000018377	Vezf1	Illumina	GSNAP	211	213	215	199	219	273	258	296	262	292	0.00793651	0.0303299	3.57905e-05	0.000280867
ENSMUSG00000018378	Cuedc1	Illumina	GSNAP	34	30	25	23	18	24	12	20	10	19	0.0952381	0.161377	0.0370211	0.070703
ENSMUSG00000018379	Srsf1	Illumina	GSNAP	1472	1664	1502	1172	1421	1884	2271	1816	1762	1811	0.00793651	0.0303299	0.00280793	0.00826887
ENSMUSG00000018381	Abi3	Illumina	GSNAP	41	27	26	20	12	41	26	25	30	31	0.400525	0.524289	0.236678	0.330446
ENSMUSG00000018387	Shroom1	Illumina	GSNAP	291	502	507	391	334	354	308	421	284	312	0.309524	0.419072	0.192403	0.278384
ENSMUSG00000018395	Kif3a	Illumina	GSNAP	44	61	47	41	49	47	48	43	39	21	0.249153	0.351922	0.169846	0.251505
ENSMUSG00000018398	42986	Illumina	GSNAP	77	75	63	53	79	68	30	38	38	40	0.0361451	0.0748093	0.00566711	0.0147727
ENSMUSG00000018401	Mtmr4	Illumina	GSNAP	795	1170	884	791	997	1750	1810	1419	1513	1554	0.00793651	0.0303299	6.5107e-05	0.000432695
ENSMUSG00000018405	Mrm1	Illumina	GSNAP	43	65	49	41	52	47	47	48	36	50	0.529619	0.640623	0.418511	0.518777
ENSMUSG00000018411	Mapt	Illumina	GSNAP	59	57	39	48	36	8	7	8	6	11	0.0119252	0.0329828	1.11573e-06	2.88253e-05
ENSMUSG00000018412	1700081L11Rik	Illumina	GSNAP	501	394	475	451	398	473	561	665	633	583	0.031746	0.0676862	0.00428301	0.0117145
ENSMUSG00000018415	4933439F18Rik	Illumina	GSNAP	490	596	479	447	545	476	560	553	551	462	0.84127	0.892923	0.750931	0.82364
ENSMUSG00000018417	Myo1b	Illumina	GSNAP	2689	2487	2798	2570	2648	1652	1523	1797	2117	1405	0.00793651	0.0303299	0.000105916	0.000625008
ENSMUSG00000018425	Dhx40	Illumina	GSNAP	572	659	491	483	577	657	935	689	664	775	0.015873	0.0391073	0.00657517	0.0166926
ENSMUSG00000018427	Ypel2	Illumina	GSNAP	218	184	220	166	251	144	136	299	181	110	0.222222	0.320008	0.211249	0.300928
ENSMUSG00000018428	Akap1	Illumina	GSNAP	1633	1603	1608	1524	1396	1466	1302	1505	1634	1468	0.420635	0.532494	0.296365	0.398332
ENSMUSG00000018433	Nol11	Illumina	GSNAP	216	240	210	146	198	220	227	200	204	213	0.690476	0.771082	0.446677	0.547161
ENSMUSG00000018442	Derl2	Illumina	GSNAP	1324	1555	1515	1477	1495	1012	1090	1112	1041	878	0.00793651	0.0303299	3.66799e-05	0.000285358
ENSMUSG00000018446	C1qbp	Illumina	GSNAP	768	888	918	819	872	555	558	683	576	550	0.00793651	0.0303299	3.21708e-05	0.000259704
ENSMUSG00000018449	Rpain	Illumina	GSNAP	199	245	227	199	208	216	182	225	201	259	1	1	0.972401	0.995304
ENSMUSG00000018459	Slc13a3	Illumina	GSNAP	147	166	154	130	103	170	163	161	172	184	0.031746	0.0676862	0.030563	0.0601556
ENSMUSG00000018470	Kcnab3	Illumina	GSNAP	9	8	11	5	4	8	3	0	2	3	0.0458662	0.093807	0.040579	0.07635
ENSMUSG00000018474	Chd3	Illumina	GSNAP	2681	2558	2287	2398	2518	1163	809	721	751	1047	0.00793651	0.0303299	9.98784e-07	2.68885e-05
ENSMUSG00000018476	Kdm6b	Illumina	GSNAP	243	271	187	233	150	273	184	186	150	236	0.753298	0.825924	0.721483	0.798233
ENSMUSG00000018481	Appbp2	Illumina	GSNAP	425	384	406	426	472	513	603	574	656	502	0.00793651	0.0303299	0.000634468	0.00248802
ENSMUSG00000018486	Wnt9b	Illumina	GSNAP	9	19	10	10	8	6	7	5	3	4	0.0119252	0.0329828	0.00428359	0.0117145
ENSMUSG00000018501	Ncor1	Illumina	GSNAP	1470	1206	1310	1345	1362	1144	1295	1095	1283	1127	0.031746	0.0676862	0.0320504	0.0625464
ENSMUSG00000018507	Trpv2	Illumina	GSNAP	12	11	11	14	9	15	22	13	13	15	0.035015	0.0740374	0.0360013	0.0690556
ENSMUSG00000018509	Cenpv	Illumina	GSNAP	146	130	158	147	112	97	109	80	81	97	0.0119252	0.0329828	0.000839253	0.00309971
ENSMUSG00000018537	Pcgf2	Illumina	GSNAP	72	66	60	41	44	40	23	29	23	30	0.0119252	0.0329828	0.00146248	0.00484196
ENSMUSG00000018541	Cwc25	Illumina	GSNAP	182	195	165	138	149	232	209	194	210	231	0.015873	0.0391073	0.00335442	0.00958977
ENSMUSG00000018547	Pip4k2b	Illumina	GSNAP	303	322	331	269	294	280	210	212	201	176	0.015873	0.0391073	0.00150365	0.00494737
ENSMUSG00000018548	Trim37	Illumina	GSNAP	218	237	207	141	171	140	155	132	149	150	0.0555556	0.106209	0.0173656	0.0373245
ENSMUSG00000018559	Ctdnep1	Illumina	GSNAP	340	403	356	321	285	569	552	486	483	537	0.00793651	0.0303299	5.82265e-05	0.000399137
ENSMUSG00000018565	Rai12	Illumina	GSNAP	255	317	247	203	262	348	451	339	354	369	0.00793651	0.0303299	0.00124059	0.00423127
ENSMUSG00000018567	Gabarap	Illumina	GSNAP	2374	2654	2361	2324	2681	2389	2694	2323	2335	2396	1	1	0.656344	0.741426
ENSMUSG00000018569	Cldn7	Illumina	GSNAP	6	6	4	5	2	15	6	16	13	6	0.0311412	0.0676862	0.0153339	0.033731
ENSMUSG00000018572	Phf23	Illumina	GSNAP	212	255	256	301	254	461	396	370	381	374	0.00793651	0.0303299	7.23427e-05	0.000466457
ENSMUSG00000018574	Acadvl	Illumina	GSNAP	5389	5370	5619	5111	5216	4214	4303	4442	4295	4344	0.00793651	0.0303299	7.46769e-06	9.80302e-05
ENSMUSG00000018583	G3bp1	Illumina	GSNAP	655	703	713	534	497	1042	890	967	1033	824	0.00793651	0.0303299	0.000411993	0.00176953
ENSMUSG00000018585	Atox1	Illumina	GSNAP	677	701	872	931	646	783	628	714	782	808	1	1	0.797382	0.863742
ENSMUSG00000018593	Sparc	Illumina	GSNAP	785	711	555	636	506	516	320	366	393	296	0.015873	0.0391073	0.00131162	0.00443224
ENSMUSG00000018599	Smcr7	Illumina	GSNAP	246	241	288	308	173	170	153	178	132	167	0.015873	0.0391073	0.00315866	0.00914235
ENSMUSG00000018604	Tbx3	Illumina	GSNAP	327	422	227	123	399	390	206	222	240	263	0.547619	0.646757	0.801773	0.867764
ENSMUSG00000018623	Mmp7	Illumina	GSNAP	2	2	7	3	3	121	99	94	49	86	0.0116673	0.0329828	2.65977e-06	4.94988e-05
ENSMUSG00000018648	Dusp14	Illumina	GSNAP	4	16	13	1	6	11	17	15	18	20	0.0555556	0.106209	0.028077	0.0559501
ENSMUSG00000018651	Tada2a	Illumina	GSNAP	78	78	64	71	72	69	57	69	56	63	0.0355788	0.0748093	0.0406531	0.0764469
ENSMUSG00000018654	Ikzf1	Illumina	GSNAP	34	20	15	18	18	25	33	14	21	20	0.599286	0.696449	0.686798	0.767759
ENSMUSG00000018659	Pnpo	Illumina	GSNAP	2413	2168	2052	2037	2283	1726	1984	1619	1574	1805	0.00793651	0.0303299	0.00138751	0.00464477
ENSMUSG00000018661	Cog1	Illumina	GSNAP	220	206	211	229	167	210	208	219	202	209	0.690476	0.771082	0.713479	0.791523
ENSMUSG00000018666	Cbx1	Illumina	GSNAP	366	366	280	291	363	329	336	309	264	292	0.401965	0.524289	0.292128	0.393704
ENSMUSG00000018669	Cdk5rap3	Illumina	GSNAP	815	717	775	673	500	843	698	791	713	769	0.547619	0.646757	0.260055	0.35766
ENSMUSG00000018672	Copz2	Illumina	GSNAP	132	149	129	164	182	114	121	106	89	89	0.0119252	0.0329828	0.00198231	0.00622132
ENSMUSG00000018677	Slc25a39	Illumina	GSNAP	3367	3433	4037	3974	2240	3908	3111	3333	3658	4254	1	1	0.468771	0.567844
ENSMUSG00000018678	Sp2	Illumina	GSNAP	48	41	39	45	32	96	77	82	87	70	0.00793651	0.0303299	1.62883e-05	0.000163756
ENSMUSG00000018697	Aatf	Illumina	GSNAP	173	162	165	122	169	184	183	233	198	171	0.015873	0.0391073	0.0284694	0.0566587
ENSMUSG00000018707	Dync1h1	Illumina	GSNAP	1898	1852	2049	2500	1759	2700	2435	2322	2762	2313	0.0555556	0.106209	0.00887128	0.0213377
ENSMUSG00000018727	Cpsf4l	Illumina	GSNAP	73	41	88	54	34	5	5	4	3	8	0.0119252	0.0329828	1.70593e-05	0.000168857
ENSMUSG00000018733	Pex12	Illumina	GSNAP	149	182	147	152	214	220	215	219	183	221	0.015873	0.0391073	0.0132173	0.0297477
ENSMUSG00000018736	Ndel1	Illumina	GSNAP	428	471	342	454	465	477	466	449	443	458	0.547619	0.646757	0.279747	0.379883
ENSMUSG00000018740	Slc25a35	Illumina	GSNAP	14	36	15	9	10	17	7	2	6	11	0.222222	0.320008	0.0928997	0.152815
ENSMUSG00000018750	Zbtb4	Illumina	GSNAP	236	223	231	131	122	110	113	62	72	113	0.0119252	0.0329828	0.00518084	0.0137287
ENSMUSG00000018752	BC096441	Illumina	GSNAP	7	12	10	8	0	5	5	3	9	3	0.293326	0.409362	0.956148	0.990625
ENSMUSG00000018761	Mpdu1	Illumina	GSNAP	591	590	562	591	565	436	385	439	487	458	0.0119252	0.0329828	7.46017e-05	0.000476894
ENSMUSG00000018765	Fxr2	Illumina	GSNAP	465	472	449	531	390	565	474	500	447	547	0.222222	0.320008	0.165786	0.246552
ENSMUSG00000018770	Atp5g3	Illumina	GSNAP	3894	4035	4433	4158	4551	3144	2766	3136	3020	3276	0.00793651	0.0303299	2.55244e-05	0.0002208
ENSMUSG00000018774	Cd68	Illumina	GSNAP	91	53	49	58	31	86	79	38	62	47	0.84127	0.892923	0.604838	0.695613
ENSMUSG00000018796	Acsl1	Illumina	GSNAP	15590	17250	15740	15869	19425	3481	2383	4272	3249	3013	0.00793651	0.0303299	2.63822e-08	3.46621e-06
ENSMUSG00000018800	Abca5	Illumina	GSNAP	79	79	86	74	76	68	78	68	97	54	0.293326	0.409362	0.356469	0.459907
ENSMUSG00000018809	Smyd4	Illumina	GSNAP	29	37	32	23	25	16	13	10	11	7	0.00793651	0.0303299	0.000125656	0.000712498
ENSMUSG00000018819	Lsp1	Illumina	GSNAP	32	37	25	18	17	32	22	18	26	28	1	1	0.979338	0.995304
ENSMUSG00000018820	Zfyve27	Illumina	GSNAP	286	286	294	348	276	269	310	294	262	309	0.916308	0.957849	0.60182	0.69318
ENSMUSG00000018821	Avpi1	Illumina	GSNAP	229	254	277	325	161	192	104	144	136	150	0.015873	0.0391073	0.00520819	0.0137892
ENSMUSG00000018830	Myh11	Illumina	GSNAP	16	19	22	26	21	13	5	14	7	6	0.00793651	0.0303299	0.00115418	0.00400228
ENSMUSG00000018841	Rad51l3	Illumina	GSNAP	166	148	160	172	142	63	66	78	55	66	0.0119252	0.0329828	2.10338e-07	1.01174e-05
ENSMUSG00000018845	Unc45b	Illumina	GSNAP	19	20	23	27	10	31	57	24	37	46	0.015873	0.0391073	0.0107158	0.0249128
ENSMUSG00000018846	Pank3	Illumina	GSNAP	1112	769	1085	980	1042	702	1063	759	983	679	0.150794	0.234677	0.117013	0.185226
ENSMUSG00000018848	Rars	Illumina	GSNAP	461	555	472	356	517	843	915	887	861	737	0.00793651	0.0303299	2.87009e-05	0.0002403
ENSMUSG00000018849	Wwc1	Illumina	GSNAP	1095	963	975	653	512	860	725	779	766	868	0.690476	0.771082	0.937662	0.975153
ENSMUSG00000018858	Ict1	Illumina	GSNAP	233	235	252	239	222	212	160	181	165	193	0.00793651	0.0303299	0.000850269	0.00313212
ENSMUSG00000018861	Fdxr	Illumina	GSNAP	168	177	221	260	128	164	69	147	103	155	0.0555556	0.106209	0.0511683	0.0924711
ENSMUSG00000018882	Mrpl45	Illumina	GSNAP	319	342	380	319	285	294	303	357	331	290	0.675174	0.769692	0.515208	0.613508
ENSMUSG00000018899	Irf1	Illumina	GSNAP	576	548	381	456	555	229	289	221	149	170	0.00793651	0.0303299	6.57046e-05	0.000435914
ENSMUSG00000018900	Slc22a5	Illumina	GSNAP	490	400	363	447	749	472	845	694	795	910	0.0555556	0.106209	0.0241492	0.0492859
ENSMUSG00000018906	P4ha2	Illumina	GSNAP	133	172	108	135	112	101	123	94	89	108	0.046533	0.0940466	0.0357219	0.0685881
ENSMUSG00000018909	Arrb1	Illumina	GSNAP	197	217	200	162	139	122	101	99	69	118	0.00793651	0.0303299	0.000826526	0.00305858
ENSMUSG00000018920	Cxcl16	Illumina	GSNAP	110	93	68	85	74	183	130	151	137	126	0.00793651	0.0303299	0.000528206	0.00215889
ENSMUSG00000018921	Pelp1	Illumina	GSNAP	130	123	121	114	56	200	186	160	171	177	0.00793651	0.0303299	0.0040989	0.011306
ENSMUSG00000018923	Med11	Illumina	GSNAP	72	83	89	79	58	73	58	79	74	85	0.833534	0.892923	0.775286	0.845316
ENSMUSG00000018927	Ccl6	Illumina	GSNAP	74	66	55	47	53	410	654	250	453	333	0.00793651	0.0303299	6.62815e-06	9.12157e-05
ENSMUSG00000018931	Gm16515	Illumina	GSNAP	112	101	93	121	104	67	68	68	67	66	0.0116673	0.0329828	1.04428e-05	0.000121796
ENSMUSG00000018932	Map2k3	Illumina	GSNAP	1020	1154	1209	1046	783	950	812	1067	1074	950	0.529619	0.640623	0.475103	0.574248
ENSMUSG00000018965	Ywhah	Illumina	GSNAP	449	533	470	391	450	569	579	549	505	466	0.0555556	0.106209	0.0334317	0.0648551
ENSMUSG00000018974	Sart3	Illumina	GSNAP	160	193	133	192	129	266	270	289	211	290	0.00793651	0.0303299	0.000501594	0.00207495
ENSMUSG00000018983	E2f2	Illumina	GSNAP	12	35	15	9	9	8	3	1	5	5	0.0116673	0.0329828	0.00844355	0.0204684
ENSMUSG00000018995	Nars2	Illumina	GSNAP	298	268	292	302	342	164	188	194	175	192	0.00793651	0.0303299	3.98341e-06	6.45918e-05
ENSMUSG00000018999	Slc35b4	Illumina	GSNAP	367	520	443	219	362	332	356	262	286	327	0.150794	0.234677	0.285454	0.386165
ENSMUSG00000019039	Dalrd3	Illumina	GSNAP	317	345	352	332	239	278	180	275	234	270	0.0555556	0.106209	0.036245	0.0694192
ENSMUSG00000019054	Fis1	Illumina	GSNAP	558	518	516	537	397	429	413	423	461	466	0.150794	0.234677	0.0602563	0.10621
ENSMUSG00000019055	Plod1	Illumina	GSNAP	648	698	688	607	500	407	425	333	358	334	0.00793651	0.0303299	5.94504e-05	0.000405085
ENSMUSG00000019066	Rab3d	Illumina	GSNAP	169	121	167	102	105	49	39	45	45	28	0.0119252	0.0329828	2.60292e-05	0.000223575
ENSMUSG00000019080	Mfsd3	Illumina	GSNAP	94	83	92	99	41	68	43	49	82	80	0.150794	0.234677	0.284296	0.38487
ENSMUSG00000019082	Slc25a22	Illumina	GSNAP	1540	1809	1655	2402	1772	1697	966	1332	1841	1938	0.690476	0.771082	0.218965	0.309796
ENSMUSG00000019087	Atp6ap1	Illumina	GSNAP	1000	1037	992	930	1028	1084	1077	1083	1087	1026	0.031746	0.0676862	0.02111	0.0439289
ENSMUSG00000019088	Dnase1l1	Illumina	GSNAP	66	61	51	43	49	27	22	40	34	30	0.00793651	0.0303299	0.00101084	0.00358696
ENSMUSG00000019122	Ccl9	Illumina	GSNAP	673	768	698	749	709	1853	1947	2463	2259	1914	0.00793651	0.0303299	1.4127e-08	2.49465e-06
ENSMUSG00000019132	BC005537	Illumina	GSNAP	2571	2858	2885	2427	3456	1791	1706	1580	1828	1716	0.00793651	0.0303299	2.17931e-05	0.000198934
ENSMUSG00000019139	Isyna1	Illumina	GSNAP	73	61	65	70	37	225	216	167	137	211	0.00793651	0.0303299	2.28278e-05	0.00020497
ENSMUSG00000019143	Hars2	Illumina	GSNAP	400	478	338	360	409	319	346	302	263	308	0.015873	0.0391073	0.00652087	0.0165657
ENSMUSG00000019158	Tmem160	Illumina	GSNAP	64	72	76	105	30	79	45	56	57	82	0.84127	0.892923	0.884299	0.933487
ENSMUSG00000019173	Rab5c	Illumina	GSNAP	1050	941	1043	1015	800	965	842	1001	990	926	0.420635	0.532494	0.716928	0.794222
ENSMUSG00000019179	Mdh2	Illumina	GSNAP	1950	1935	2335	2055	1760	2117	1809	1979	1929	2001	1	1	0.76877	0.839731
ENSMUSG00000019188	H13	Illumina	GSNAP	1491	1533	1469	1383	1205	1899	1810	1728	1666	1848	0.00793651	0.0303299	0.000731942	0.00278225
ENSMUSG00000019189	Rnf145	Illumina	GSNAP	415	570	488	374	342	399	353	353	379	317	0.20869	0.310193	0.0901865	0.149118
ENSMUSG00000019194	Scn1b	Illumina	GSNAP	30	20	33	18	15	16	15	11	18	13	0.0585526	0.11059	0.0351141	0.0675984
ENSMUSG00000019210	Atp6v1e1	Illumina	GSNAP	1069	1064	996	1033	990	907	856	915	898	930	0.00793651	0.0303299	0.000605589	0.00239973
ENSMUSG00000019232	Agxt2l1	Illumina	GSNAP	1644	2818	2903	2023	3255	560	385	848	736	495	0.00793651	0.0303299	1.54735e-05	0.000157737
ENSMUSG00000019235	Rps6kl1	Illumina	GSNAP	10	7	4	0	3	4	5	2	4	5	1	1	0.726893	0.802774
ENSMUSG00000019254	Ppp1r12c	Illumina	GSNAP	271	255	297	291	187	405	239	313	248	327	0.420635	0.532494	0.218505	0.309231
ENSMUSG00000019256	Ahr	Illumina	GSNAP	696	562	528	421	685	593	625	960	740	681	0.222222	0.320008	0.0904287	0.149406
ENSMUSG00000019261	Mtap1s	Illumina	GSNAP	29	13	33	24	3	54	31	34	33	57	0.027803	0.0636118	0.0329008	0.0640314
ENSMUSG00000019278	Dpep1	Illumina	GSNAP	17	16	18	15	12	13	4	10	11	9	0.015873	0.0391073	0.0163184	0.0354755
ENSMUSG00000019295	Tmem129	Illumina	GSNAP	282	339	272	282	240	311	286	267	311	310	0.400525	0.524289	0.40157	0.50217
ENSMUSG00000019297	2610027L16Rik	Illumina	GSNAP	263	254	252	189	239	317	239	304	286	327	0.0749129	0.136524	0.0239376	0.0488929
ENSMUSG00000019302	Atp6v0a1	Illumina	GSNAP	547	510	485	474	413	817	960	959	889	975	0.00793651	0.0303299	7.66922e-07	2.27372e-05
ENSMUSG00000019303	Psmc3ip	Illumina	GSNAP	2	5	5	2	2	4	4	2	8	4	0.583882	0.688128	0.307935	0.410242
ENSMUSG00000019312	Grb7	Illumina	GSNAP	1048	951	1020	1125	789	776	535	544	626	773	0.00793651	0.0303299	0.00150976	0.00496111
ENSMUSG00000019320	Noxo1	Illumina	GSNAP	10	13	10	5	7	9	11	11	7	6	1	1	0.996373	0.998397
ENSMUSG00000019338	Zfp687	Illumina	GSNAP	216	173	197	174	130	322	248	243	253	305	0.00793651	0.0303299	0.00127022	0.00431892
ENSMUSG00000019362	D8Ertd738e	Illumina	GSNAP	457	381	526	512	301	484	382	371	414	529	1	1	0.907798	0.952432
ENSMUSG00000019368	Sec14l4	Illumina	GSNAP	2956	3336	3195	2301	2208	2487	1792	2047	2370	2628	0.222222	0.320008	0.0765676	0.129768
ENSMUSG00000019370	Calm3	Illumina	GSNAP	333	301	359	298	232	339	268	274	279	287	0.420635	0.532494	0.609645	0.699938
ENSMUSG00000019373	Cops3	Illumina	GSNAP	547	570	581	451	566	582	577	607	553	604	0.0952381	0.161377	0.140466	0.215344
ENSMUSG00000019428	Fkbp8	Illumina	GSNAP	2187	1933	2755	2542	1260	2165	1712	1813	1790	2286	0.420635	0.532494	0.67796	0.760091
ENSMUSG00000019432	Ddx39b	Illumina	GSNAP	788	818	825	902	609	1304	973	1290	1066	1190	0.00793651	0.0303299	0.000916569	0.00332221
ENSMUSG00000019433	Gipc1	Illumina	GSNAP	63	56	67	60	22	62	39	47	36	42	0.309524	0.419072	0.595053	0.687239
ENSMUSG00000019437	Tlcd1	Illumina	GSNAP	450	374	415	434	531	289	256	343	305	274	0.00793651	0.0303299	0.000328138	0.00147231
ENSMUSG00000019461	Plscr3	Illumina	GSNAP	86	87	79	73	53	82	68	63	72	72	0.294802	0.409902	0.661303	0.74615
ENSMUSG00000019467	Arhgef25	Illumina	GSNAP	23	13	14	18	11	12	8	11	9	8	0.0273285	0.0633834	0.0144795	0.032109
ENSMUSG00000019470	Xab2	Illumina	GSNAP	241	200	234	177	149	356	291	317	277	349	0.00793651	0.0303299	0.000643598	0.00251356
ENSMUSG00000019471	Cdc37	Illumina	GSNAP	853	794	840	804	527	756	605	692	660	739	0.150794	0.234677	0.370251	0.470497
ENSMUSG00000019478	Rab4a	Illumina	GSNAP	270	269	261	225	209	182	178	132	141	153	0.00793651	0.0303299	0.000237616	0.00114431
ENSMUSG00000019487	Trip10	Illumina	GSNAP	103	129	128	137	87	90	86	119	107	68	0.150794	0.234677	0.103032	0.166628
ENSMUSG00000019494	Cops6	Illumina	GSNAP	875	929	886	916	1052	787	761	891	811	796	0.031746	0.0676862	0.00967366	0.0229233
ENSMUSG00000019505	Ubb	Illumina	GSNAP	3322	3294	3440	3937	2716	5194	5722	5409	5558	5433	0.00793651	0.0303299	1.17761e-05	0.000131366
ENSMUSG00000019518	Ap4m1	Illumina	GSNAP	144	111	118	140	118	128	89	118	77	107	0.138792	0.227993	0.0697366	0.119842
ENSMUSG00000019528	Gyg	Illumina	GSNAP	67	60	49	62	67	60	56	34	40	49	0.0577796	0.109736	0.0483707	0.0880989
ENSMUSG00000019539	Rcn3	Illumina	GSNAP	55	28	47	42	21	35	15	27	18	22	0.0952381	0.161377	0.0571653	0.10153
ENSMUSG00000019558	Slc6a8	Illumina	GSNAP	98	91	80	77	69	280	360	254	313	370	0.00793651	0.0303299	1.91866e-07	9.57585e-06
ENSMUSG00000019564	Arid3a	Illumina	GSNAP	26	32	21	15	16	33	33	16	24	15	0.67329	0.769692	0.704439	0.783434
ENSMUSG00000019577	Pdk4	Illumina	GSNAP	42	46	75	42	104	60	79	82	67	57	0.401965	0.524289	0.36813	0.468141
ENSMUSG00000019578	Ubxn6	Illumina	GSNAP	411	409	485	468	314	447	383	352	378	439	0.547619	0.646757	0.691048	0.771332
ENSMUSG00000019579	D17Wsu104e	Illumina	GSNAP	540	677	684	528	409	709	672	664	628	729	0.222222	0.320008	0.0581356	0.103001
ENSMUSG00000019590	Cyb561	Illumina	GSNAP	122	96	76	63	63	410	422	341	355	390	0.0119252	0.0329828	1.84734e-07	9.57585e-06
ENSMUSG00000019647	Sema6a	Illumina	GSNAP	76	65	55	57	44	30	52	37	34	29	0.015873	0.0391073	0.00444184	0.012085
ENSMUSG00000019659	Ccdc12	Illumina	GSNAP	83	75	85	84	42	115	67	93	102	116	0.0952381	0.161377	0.0830118	0.138868
ENSMUSG00000019689	1110001J03Rik	Illumina	GSNAP	109	135	170	145	131	135	96	109	121	128	0.141238	0.230295	0.124296	0.194629
ENSMUSG00000019699	Akt3	Illumina	GSNAP	44	32	47	19	37	22	17	16	14	11	0.015873	0.0391073	0.00348368	0.00986753
ENSMUSG00000019710	Mrpl24	Illumina	GSNAP	802	839	835	816	793	768	771	779	660	775	0.00793651	0.0303299	0.0398383	0.0752051
ENSMUSG00000019715	Gle1	Illumina	GSNAP	513	494	437	395	462	511	547	513	492	614	0.0749129	0.136524	0.0268259	0.0537919
ENSMUSG00000019718	2810055F11Rik	Illumina	GSNAP	270	269	262	238	293	107	98	87	84	86	0.00793651	0.0303299	1.17544e-08	2.2586e-06
ENSMUSG00000019726	Lyst	Illumina	GSNAP	387	317	549	590	344	126	293	108	180	149	0.00793651	0.0303299	0.000721035	0.00274906
ENSMUSG00000019731	Slc35e1	Illumina	GSNAP	868	1116	766	605	683	1661	1794	1332	1499	1510	0.00793651	0.0303299	0.000131248	0.000734727
ENSMUSG00000019732	Calr3	Illumina	GSNAP	22	18	38	17	32	23	26	17	27	24	1	1	0.808179	0.872963
ENSMUSG00000019734	Tmc4	Illumina	GSNAP	48	49	64	87	67	38	38	53	35	48	0.0458662	0.093807	0.0176615	0.0379074
ENSMUSG00000019737	AI428936	Illumina	GSNAP	35	18	25	18	6	20	7	7	13	10	0.293326	0.409362	0.169062	0.250498
ENSMUSG00000019738	Polr2i	Illumina	GSNAP	152	154	164	138	84	144	135	107	94	131	0.222222	0.320008	0.447476	0.547958
ENSMUSG00000019761	Krt10	Illumina	GSNAP	13	20	15	14	18	11	12	5	8	6	0.00793651	0.0303299	0.00301952	0.0087996
ENSMUSG00000019762	Iyd	Illumina	GSNAP	1025	1083	1115	1057	1231	632	597	687	611	633	0.00793651	0.0303299	1.77724e-07	9.49966e-06
ENSMUSG00000019763	Rmnd1	Illumina	GSNAP	193	190	215	180	178	100	83	83	99	88	0.0119252	0.0329828	1.79251e-07	9.50418e-06
ENSMUSG00000019768	Esr1	Illumina	GSNAP	358	446	631	202	336	191	206	224	248	196	0.0555556	0.106209	0.0161726	0.0352332
ENSMUSG00000019769	Syne1	Illumina	GSNAP	424	248	422	718	331	193	193	182	207	159	0.0119252	0.0329828	0.00198522	0.00622792
ENSMUSG00000019773	Fbxo5	Illumina	GSNAP	16	11	14	17	16	12	5	7	6	4	0.0211767	0.0498994	0.00123614	0.00421892
ENSMUSG00000019774	Mtrf1l	Illumina	GSNAP	61	54	56	44	54	86	68	41	66	65	0.142457	0.230295	0.210129	0.299583
ENSMUSG00000019777	Hdac2	Illumina	GSNAP	321	360	316	218	259	315	326	276	271	250	0.84127	0.892923	0.896893	0.943865
ENSMUSG00000019779	Frk	Illumina	GSNAP	64	70	46	52	64	75	88	69	101	52	0.114961	0.19218	0.0889361	0.147351
ENSMUSG00000019782	Rwdd1	Illumina	GSNAP	74	87	88	54	80	66	82	73	63	88	0.753298	0.825924	0.847197	0.904319
ENSMUSG00000019790	Stxbp5	Illumina	GSNAP	310	241	267	250	279	235	258	197	217	212	0.031746	0.0676862	0.0154393	0.0338962
ENSMUSG00000019791	Hint3	Illumina	GSNAP	187	175	207	178	200	133	121	141	127	118	0.00793651	0.0303299	1.63471e-05	0.000164133
ENSMUSG00000019792	Trmt11	Illumina	GSNAP	92	102	90	68	83	72	87	90	84	91	0.753298	0.825924	0.817115	0.880118
ENSMUSG00000019794	Katna1	Illumina	GSNAP	185	178	176	167	160	147	192	152	163	143	0.222222	0.320008	0.171693	0.25375
ENSMUSG00000019795	Pcmt1	Illumina	GSNAP	477	528	451	347	489	426	381	389	420	395	0.150794	0.234677	0.128219	0.199613
ENSMUSG00000019796	Lrp11	Illumina	GSNAP	26	33	17	24	14	15	15	15	16	12	0.0906884	0.161377	0.0366234	0.0700305
ENSMUSG00000019797	1700021F05Rik	Illumina	GSNAP	179	196	201	151	158	139	113	117	89	109	0.00793651	0.0303299	0.000556122	0.00224651
ENSMUSG00000019802	Sec63	Illumina	GSNAP	2690	2774	2371	2180	2838	2382	2724	2563	2362	2328	0.547619	0.646757	0.558419	0.652927
ENSMUSG00000019804	Snx3	Illumina	GSNAP	674	751	651	671	727	617	687	589	582	588	0.0555556	0.106209	0.0144361	0.0320241
ENSMUSG00000019806	Aig1	Illumina	GSNAP	134	115	110	99	104	133	131	123	132	118	0.150794	0.234677	0.0474086	0.086665
ENSMUSG00000019808	Adat2	Illumina	GSNAP	35	24	28	15	16	36	39	26	30	35	0.0749129	0.136524	0.0424446	0.0790859
ENSMUSG00000019809	Pex3	Illumina	GSNAP	438	431	388	358	438	270	306	306	312	248	0.0116673	0.0329828	0.000179416	0.000921478
ENSMUSG00000019810	Fuca2	Illumina	GSNAP	76	82	81	73	85	53	39	50	38	58	0.00793651	0.0303299	0.000123591	0.000704426
ENSMUSG00000019813	Cep57l1	Illumina	GSNAP	63	63	45	50	56	13	15	7	12	18	0.0119252	0.0329828	3.23782e-06	5.68821e-05
ENSMUSG00000019814	Ltv1	Illumina	GSNAP	221	243	222	141	238	448	421	383	440	376	0.00793651	0.0303299	4.89115e-05	0.000351012
ENSMUSG00000019817	Plagl1	Illumina	GSNAP	13	17	26	19	19	64	37	44	32	21	0.0211767	0.0498994	0.0100104	0.0235471
ENSMUSG00000019818	Cd164	Illumina	GSNAP	3799	3633	3344	3282	4568	3252	3518	3738	3518	3172	0.294802	0.409902	0.280208	0.380408
ENSMUSG00000019820	Utrn	Illumina	GSNAP	645	519	737	696	649	406	599	560	608	444	0.0555556	0.106209	0.0454197	0.0838165
ENSMUSG00000019822	Smpd2	Illumina	GSNAP	420	375	375	465	324	240	148	173	187	224	0.0119252	0.0329828	4.5768e-05	0.000334862
ENSMUSG00000019823	Mical1	Illumina	GSNAP	15	11	15	10	5	25	9	21	13	13	0.400525	0.524289	0.180059	0.263864
ENSMUSG00000019826	Zbtb24	Illumina	GSNAP	148	141	134	161	130	117	99	99	94	115	0.0119252	0.0329828	0.000477405	0.00199535
ENSMUSG00000019831	Wasf1	Illumina	GSNAP	15	22	21	13	26	19	11	10	14	14	0.0936926	0.161377	0.0662175	0.114861
ENSMUSG00000019832	Rab32	Illumina	GSNAP	338	379	229	298	322	388	285	490	449	352	0.150794	0.234677	0.0929139	0.152822
ENSMUSG00000019837	Gtf3c6	Illumina	GSNAP	157	166	133	114	149	141	160	140	147	121	0.84127	0.892923	0.921007	0.961932
ENSMUSG00000019838	Slc16a10	Illumina	GSNAP	1792	1707	1507	1409	1730	2143	2439	1799	2183	2281	0.00793651	0.0303299	0.00158829	0.00517602
ENSMUSG00000019841	Rev3l	Illumina	GSNAP	239	204	279	306	322	168	288	159	264	160	0.150794	0.234677	0.0801574	0.134847
ENSMUSG00000019842	Traf3ip2	Illumina	GSNAP	32	38	39	29	22	37	18	28	28	17	0.142457	0.230295	0.184649	0.269096
ENSMUSG00000019843	Fyn	Illumina	GSNAP	87	90	79	50	60	46	44	34	34	29	0.0119252	0.0329828	0.001162	0.00402033
ENSMUSG00000019845	Tube1	Illumina	GSNAP	11	14	14	6	11	1	2	0	2	0	0.0111594	0.0329828	8.89025e-05	0.00054577
ENSMUSG00000019846	Lama4	Illumina	GSNAP	62	64	64	41	41	55	64	45	42	48	1	1	0.661142	0.746078
ENSMUSG00000019849	Prep	Illumina	GSNAP	535	526	501	448	417	353	301	359	333	372	0.00793651	0.0303299	0.000244341	0.00116937
ENSMUSG00000019850	Tnfaip3	Illumina	GSNAP	35	62	38	21	34	71	592	100	65	61	0.015873	0.0391073	0.0536063	0.0960191
ENSMUSG00000019851	Perp	Illumina	GSNAP	1061	1164	1055	1022	1519	469	424	656	608	449	0.00793651	0.0303299	2.73184e-05	0.000231371
ENSMUSG00000019853	Hebp2	Illumina	GSNAP	7	4	3	11	4	4	2	4	3	3	0.126379	0.209362	0.0880384	0.14608
ENSMUSG00000019854	Reps1	Illumina	GSNAP	217	216	178	218	200	193	210	216	223	210	1	1	0.603539	0.694714
ENSMUSG00000019856	Fam184a	Illumina	GSNAP	15	10	17	12	13	28	70	48	33	35	0.00793651	0.0303299	0.000368542	0.00161771
ENSMUSG00000019857	Asf1a	Illumina	GSNAP	114	81	94	103	109	76	75	83	67	65	0.015873	0.0391073	0.00263522	0.00785508
ENSMUSG00000019861	Gopc	Illumina	GSNAP	498	533	498	419	443	443	487	383	405	425	0.114961	0.19218	0.0963926	0.157649
ENSMUSG00000019863	Qrsl1	Illumina	GSNAP	72	101	88	48	57	68	88	70	66	50	0.753298	0.825924	0.772483	0.842797
ENSMUSG00000019864	Rtn4ip1	Illumina	GSNAP	439	423	378	303	408	218	193	206	209	211	0.00793651	0.0303299	7.59048e-06	9.88821e-05
ENSMUSG00000019866	Aim1	Illumina	GSNAP	431	314	363	288	297	902	1027	1263	1281	1086	0.00793651	0.0303299	3.32545e-07	1.37416e-05
ENSMUSG00000019868	Vta1	Illumina	GSNAP	183	150	148	124	126	190	200	188	166	185	0.015873	0.0391073	0.00744346	0.0184997
ENSMUSG00000019872	Smpdl3a	Illumina	GSNAP	464	495	422	436	522	299	295	284	341	280	0.00793651	0.0303299	1.12196e-05	0.000127095
ENSMUSG00000019873	Reep3	Illumina	GSNAP	708	778	739	627	742	660	892	637	819	721	0.84127	0.892923	0.651496	0.737195
ENSMUSG00000019874	Fabp7	Illumina	GSNAP	21	22	12	15	15	15	19	8	10	12	0.167938	0.260337	0.128832	0.200425
ENSMUSG00000019876	Pkib	Illumina	GSNAP	11	6	10	4	4	9	13	6	11	10	0.24479	0.350428	0.126853	0.197777
ENSMUSG00000019877	Serinc1	Illumina	GSNAP	2869	2613	2432	2405	3201	2116	2527	2396	2425	2259	0.0555556	0.106209	0.0465462	0.0854746
ENSMUSG00000019878	Hsf2	Illumina	GSNAP	348	315	247	237	423	130	110	97	118	103	0.00793651	0.0303299	1.60337e-05	0.000161938
ENSMUSG00000019880	Rspo3	Illumina	GSNAP	72	62	41	48	58	54	47	40	45	47	0.142457	0.230295	0.146848	0.222684
ENSMUSG00000019883	Echdc1	Illumina	GSNAP	1201	1006	1077	1132	1508	675	605	889	777	626	0.00793651	0.0303299	0.000395547	0.00171085
ENSMUSG00000019889	Ptprk	Illumina	GSNAP	785	675	602	795	786	1249	1244	1262	1245	1114	0.00793651	0.0303299	6.21751e-06	8.70649e-05
ENSMUSG00000019891	Dcbld1	Illumina	GSNAP	39	59	36	41	57	68	61	65	56	51	0.0952381	0.161377	0.0298356	0.0589654
ENSMUSG00000019897	Ccdc59	Illumina	GSNAP	220	207	179	193	199	236	268	255	238	276	0.00793651	0.0303299	0.000536854	0.00218668
ENSMUSG00000019899	Lama2	Illumina	GSNAP	42	39	41	37	37	27	17	29	29	12	0.0116673	0.0329828	0.00391109	0.0108836
ENSMUSG00000019906	Lin7a	Illumina	GSNAP	709	538	479	383	458	122	79	106	82	103	0.00793651	0.0303299	5.33308e-07	1.82584e-05
ENSMUSG00000019907	Ppp1r12a	Illumina	GSNAP	172	125	164	192	177	127	170	171	179	109	0.547619	0.646757	0.405579	0.506175
ENSMUSG00000019916	P4ha1	Illumina	GSNAP	121	181	134	158	165	147	196	132	146	111	0.690476	0.771082	0.715652	0.793265
ENSMUSG00000019917	42988	Illumina	GSNAP	201	191	150	144	185	189	231	237	228	222	0.031746	0.0676862	0.00874122	0.0210644
ENSMUSG00000019920	Lims1	Illumina	GSNAP	228	173	216	158	174	167	201	153	173	137	0.173217	0.264543	0.186956	0.271993
ENSMUSG00000019923	Zwint	Illumina	GSNAP	837	879	832	730	977	823	915	862	922	783	1	1	0.782693	0.851706
ENSMUSG00000019927	Ube2d1	Illumina	GSNAP	119	130	98	98	119	91	85	68	63	63	0.011412	0.0329828	0.00114138	0.0039684
ENSMUSG00000019929	Dcn	Illumina	GSNAP	2213	2137	2082	1652	1849	1893	1506	1556	1338	1182	0.031746	0.0676862	0.0100801	0.0236747
ENSMUSG00000019935	Slc17a8	Illumina	GSNAP	195	182	336	200	318	37	43	84	79	53	0.00793651	0.0303299	4.84901e-05	0.000349381
ENSMUSG00000019942	Cdk1	Illumina	GSNAP	32	21	17	27	22	10	14	11	19	11	0.0211767	0.0498994	0.00350629	0.00991445
ENSMUSG00000019943	Atp2b1	Illumina	GSNAP	598	539	526	464	530	526	856	501	581	474	1	1	0.463857	0.563312
ENSMUSG00000019944	Rhobtb1	Illumina	GSNAP	1334	1252	939	751	771	570	565	435	602	770	0.015873	0.0391073	0.0043554	0.011894
ENSMUSG00000019945	1700040L02Rik	Illumina	GSNAP	2	9	3	9	6	8	5	7	4	5	1	1	0.709383	0.788135
ENSMUSG00000019947	Arid5b	Illumina	GSNAP	543	278	869	1487	358	606	547	465	471	470	1	1	0.631911	0.720497
ENSMUSG00000019948	Actr6	Illumina	GSNAP	173	181	132	141	175	78	74	85	75	61	0.00793651	0.0303299	7.36627e-06	9.69506e-05
ENSMUSG00000019951	Uhrf1bp1l	Illumina	GSNAP	758	675	889	737	928	557	726	731	748	621	0.0952381	0.161377	0.0678988	0.117222
ENSMUSG00000019952	Poc1b	Illumina	GSNAP	84	90	68	83	91	57	50	57	48	53	0.0119252	0.0329828	8.09364e-05	0.000508025
ENSMUSG00000019960	Dusp6	Illumina	GSNAP	316	366	319	206	380	163	100	103	90	99	0.00793651	0.0303299	4.52666e-05	0.000331825
ENSMUSG00000019961	Tmpo	Illumina	GSNAP	628	649	582	433	478	525	465	455	500	422	0.222222	0.320008	0.112193	0.178886
ENSMUSG00000019966	Kitl	Illumina	GSNAP	50	45	62	30	35	43	65	29	19	39	0.547619	0.646757	0.451915	0.552257
ENSMUSG00000019969	Psen1	Illumina	GSNAP	561	620	496	467	467	812	935	680	728	866	0.0119252	0.0329828	0.000263147	0.00124273
ENSMUSG00000019970	Sgk1	Illumina	GSNAP	180	371	170	112	166	300	307	828	491	370	0.0555556	0.106209	0.00889828	0.0213971
ENSMUSG00000019971	Cep290	Illumina	GSNAP	37	36	40	28	20	14	35	9	27	18	0.0555556	0.106209	0.0600371	0.105872
ENSMUSG00000019975	Ikbip	Illumina	GSNAP	30	31	31	19	32	49	47	34	29	36	0.0936926	0.161377	0.0472028	0.0863812
ENSMUSG00000019977	Hbs1l	Illumina	GSNAP	813	854	626	620	768	773	886	712	806	827	0.420635	0.532494	0.23492	0.328469
ENSMUSG00000019978	Epb4.1l2	Illumina	GSNAP	204	164	167	168	162	130	112	109	96	80	0.00793651	0.0303299	0.000208716	0.00103529
ENSMUSG00000019979	Apaf1	Illumina	GSNAP	39	41	37	44	32	86	122	158	142	110	0.00793651	0.0303299	9.11666e-06	0.000111871
ENSMUSG00000019984	Med23	Illumina	GSNAP	172	162	155	128	148	159	180	177	161	152	0.309524	0.419072	0.187061	0.272095
ENSMUSG00000019986	Ahi1	Illumina	GSNAP	6	26	23	16	17	27	19	3	14	16	0.753298	0.825924	0.645336	0.732057
ENSMUSG00000019987	Arg1	Illumina	GSNAP	16835	20175	20479	17810	19577	14855	11393	13302	14626	15104	0.00793651	0.0303299	0.000597257	0.00237359
ENSMUSG00000019988	Nedd1	Illumina	GSNAP	241	256	222	201	264	170	218	191	208	184	0.031746	0.0676862	0.013985	0.0311688
ENSMUSG00000019989	Enpp3	Illumina	GSNAP	651	455	515	693	687	401	433	588	618	457	0.150794	0.234677	0.139123	0.213582
ENSMUSG00000019990	Pde7b	Illumina	GSNAP	65	43	41	32	48	19	28	13	11	16	0.00793651	0.0303299	0.000447941	0.00189221
ENSMUSG00000019992	Fam54a	Illumina	GSNAP	0	1	3	3	5	6	3	10	5	4	0.071369	0.131934	0.0458083	0.0844081
ENSMUSG00000019996	Mtap7	Illumina	GSNAP	379	423	375	441	444	456	467	550	483	470	0.00793651	0.0303299	0.00833257	0.0202191
ENSMUSG00000019997	Ctgf	Illumina	GSNAP	79	107	88	59	73	394	266	183	202	253	0.00793651	0.0303299	7.24239e-05	0.000466597
ENSMUSG00000019998	Stx7	Illumina	GSNAP	232	250	205	184	221	240	225	283	238	183	0.547619	0.646757	0.456308	0.556034
ENSMUSG00000020000	Moxd1	Illumina	GSNAP	23	4	1	27	1	12	15	7	7	27	0.460597	0.571194	0.227994	0.320037
ENSMUSG00000020003	Pex7	Illumina	GSNAP	868	949	910	891	1073	557	554	656	594	498	0.00793651	0.0303299	9.04113e-06	0.000111452
ENSMUSG00000020009	Ifngr1	Illumina	GSNAP	232	208	201	212	198	205	205	176	191	164	0.0936926	0.161377	0.0606365	0.106782
ENSMUSG00000020010	Vnn3	Illumina	GSNAP	498	555	672	644	571	735	625	946	866	674	0.031746	0.0676862	0.0154063	0.0338517
ENSMUSG00000020014	4930485B16Rik	Illumina	GSNAP	3	2	8	11	9	1	1	2	6	1	0.043878	0.0905277	0.0336089	0.0651332
ENSMUSG00000020015	Cdk17	Illumina	GSNAP	274	219	238	285	288	192	284	439	323	241	0.690476	0.771082	0.519411	0.61727
ENSMUSG00000020017	Hal	Illumina	GSNAP	3734	4212	4089	3690	3626	1794	713	1535	1143	1188	0.00793651	0.0303299	2.27478e-05	0.000204491
ENSMUSG00000020018	Snrpf	Illumina	GSNAP	7	10	14	12	8	12	10	14	10	13	0.394663	0.522274	0.266161	0.364623
ENSMUSG00000020019	Ntn4	Illumina	GSNAP	96	101	56	63	58	12	18	13	12	7	0.0119252	0.0329828	1.0252e-05	0.000120465
ENSMUSG00000020021	Fgd6	Illumina	GSNAP	840	882	636	904	1094	315	407	443	344	301	0.00793651	0.0303299	1.75386e-05	0.000171831
ENSMUSG00000020022	Ndufa12	Illumina	GSNAP	253	228	232	236	238	185	151	185	156	166	0.0119252	0.0329828	3.42369e-05	0.000271704
ENSMUSG00000020023	Tmcc3	Illumina	GSNAP	245	234	218	158	195	56	56	43	47	47	0.0116673	0.0329828	2.02704e-07	9.96586e-06
ENSMUSG00000020024	Ccdc41	Illumina	GSNAP	114	96	113	99	90	116	142	141	113	91	0.173217	0.264543	0.123424	0.193559
ENSMUSG00000020027	Socs2	Illumina	GSNAP	121	97	199	607	421	706	377	604	375	444	0.222222	0.320008	0.047146	0.0863183
ENSMUSG00000020029	Nudt4	Illumina	GSNAP	1888	1691	1617	2008	2252	2411	2803	2328	2613	2691	0.00793651	0.0303299	0.000937458	0.00338118
ENSMUSG00000020032	Nuak1	Illumina	GSNAP	47	64	39	38	50	26	22	15	15	12	0.0119252	0.0329828	0.000139421	0.000768438
ENSMUSG00000020034	Tcp11l2	Illumina	GSNAP	398	242	210	515	516	323	370	518	433	370	0.834035	0.892923	0.530397	0.62674
ENSMUSG00000020037	Rfx4	Illumina	GSNAP	12	12	10	15	17	2	0	0	1	1	0.011412	0.0329828	6.6786e-06	9.14928e-05
ENSMUSG00000020038	Cry1	Illumina	GSNAP	120	202	192	112	165	78	75	133	83	72	0.031746	0.0676862	0.00473495	0.0127678
ENSMUSG00000020042	Btbd11	Illumina	GSNAP	4	4	12	5	4	8	12	8	9	8	0.107123	0.180946	0.0330527	0.0642578
ENSMUSG00000020044	Timp3	Illumina	GSNAP	473	500	456	333	302	238	227	174	197	186	0.00793651	0.0303299	0.000180209	0.000924624
ENSMUSG00000020048	Hsp90b1	Illumina	GSNAP	16130	21832	12066	10265	13190	37252	55854	29763	27359	31802	0.00793651	0.0303299	0.000387396	0.00168269
ENSMUSG00000020051	Pah	Illumina	GSNAP	19606	23171	19774	17922	19641	7273	5161	7852	8783	7958	0.00793651	0.0303299	1.57332e-06	3.52551e-05
ENSMUSG00000020053	Igf1	Illumina	GSNAP	6608	6917	8464	7227	8591	4327	5802	5933	5098	4507	0.00793651	0.0303299	0.000741619	0.00280792
ENSMUSG00000020056	Ccdc53	Illumina	GSNAP	199	217	177	187	212	165	160	168	150	149	0.00793651	0.0303299	0.00110014	0.00385051
ENSMUSG00000020057	Dram1	Illumina	GSNAP	7	9	7	8	4	21	17	10	11	10	0.0116673	0.0329828	0.00983784	0.0232336
ENSMUSG00000020063	Sirt1	Illumina	GSNAP	186	148	156	146	200	150	211	174	161	163	0.547619	0.646757	0.726599	0.802591
ENSMUSG00000020064	Herc4	Illumina	GSNAP	733	643	603	633	760	553	635	615	612	516	0.0952381	0.161377	0.0396973	0.0749849
ENSMUSG00000020068	Pbld2	Illumina	GSNAP	2291	2660	2627	2212	2650	825	651	972	973	722	0.00793651	0.0303299	2.40731e-07	1.12137e-05
ENSMUSG00000020069	Hnrnph3	Illumina	GSNAP	192	253	187	194	277	190	144	161	133	174	0.015873	0.0391073	0.0115684	0.0265774
ENSMUSG00000020070	Rufy2	Illumina	GSNAP	116	80	100	63	71	50	76	69	56	53	0.0555556	0.106209	0.032847	0.0639468
ENSMUSG00000020072	Pbld1	Illumina	GSNAP	2969	3113	2957	2830	3065	657	478	613	691	610	0.00793651	0.0303299	5.43719e-10	4.64336e-07
ENSMUSG00000020074	Ccar1	Illumina	GSNAP	493	504	506	645	711	740	832	764	932	690	0.015873	0.0391073	0.00358891	0.0101005
ENSMUSG00000020075	Ddx21	Illumina	GSNAP	634	741	687	551	651	1286	1277	1531	1366	1304	0.00793651	0.0303299	3.27944e-07	1.36247e-05
ENSMUSG00000020076	Ddx50	Illumina	GSNAP	587	782	512	403	596	700	926	703	649	681	0.0952381	0.161377	0.0545507	0.0975289
ENSMUSG00000020077	Srgn	Illumina	GSNAP	67	82	62	56	54	187	211	150	208	144	0.00793651	0.0303299	5.13498e-06	7.6192e-05
ENSMUSG00000020078	Vps26a	Illumina	GSNAP	622	615	576	521	574	429	471	412	444	436	0.00793651	0.0303299	5.18959e-05	0.000366672
ENSMUSG00000020079	Supv3l1	Illumina	GSNAP	265	274	294	212	229	247	351	354	328	309	0.0555556	0.106209	0.0277383	0.055383
ENSMUSG00000020080	Hkdc1	Illumina	GSNAP	4	3	7	3	2	8	5	3	3	3	0.655836	0.759143	0.598718	0.690487
ENSMUSG00000020083	2010107G23Rik	Illumina	GSNAP	17	6	18	10	7	3	8	3	2	3	0.0344536	0.0729837	0.00584539	0.0151399
ENSMUSG00000020085	Aifm2	Illumina	GSNAP	419	457	370	369	347	363	308	290	308	426	0.142457	0.230295	0.0985059	0.160474
ENSMUSG00000020086	H2afy2	Illumina	GSNAP	14	8	5	3	9	9	6	2	7	3	0.400525	0.524289	0.325236	0.428996
ENSMUSG00000020087	Tysnd1	Illumina	GSNAP	355	517	451	309	330	288	225	208	251	310	0.015873	0.0391073	0.00572903	0.0149038
ENSMUSG00000020088	Sar1a	Illumina	GSNAP	1216	1466	1230	882	1262	1764	2106	1671	1730	1786	0.00793651	0.0303299	0.000924543	0.00334717
ENSMUSG00000020089	Ppa1	Illumina	GSNAP	1660	2084	1747	1450	1945	2338	2700	2265	2325	2445	0.00793651	0.0303299	0.00104432	0.00368871
ENSMUSG00000020091	Eif4ebp2	Illumina	GSNAP	957	930	717	827	723	762	675	676	769	667	0.0952381	0.161377	0.047196	0.086379
ENSMUSG00000020092	X99384	Illumina	GSNAP	188	145	156	127	117	113	108	100	69	112	0.00793651	0.0303299	0.00987766	0.0233026
ENSMUSG00000020097	Sgpl1	Illumina	GSNAP	1008	1119	965	832	1074	533	515	459	503	418	0.00793651	0.0303299	1.20151e-06	2.97417e-05
ENSMUSG00000020098	Pcbd1	Illumina	GSNAP	2087	2567	2430	2491	2894	1445	1233	1547	1512	1344	0.00793651	0.0303299	8.59991e-06	0.000107226
ENSMUSG00000020099	Unc5b	Illumina	GSNAP	54	70	79	44	31	25	17	14	22	13	0.00793651	0.0303299	0.000694763	0.00266931
ENSMUSG00000020100	Slc29a3	Illumina	GSNAP	93	112	92	60	95	89	68	49	40	60	0.046533	0.0940466	0.0311304	0.0610822
ENSMUSG00000020101	4632428N05Rik	Illumina	GSNAP	78	76	81	43	29	67	64	34	56	38	0.420635	0.532494	0.588747	0.681184
ENSMUSG00000020102	Slc16a7	Illumina	GSNAP	459	567	724	563	709	315	370	312	330	290	0.00793651	0.0303299	6.87827e-05	0.000449397
ENSMUSG00000020105	Lrig3	Illumina	GSNAP	126	120	139	105	106	61	59	44	61	55	0.0119252	0.0329828	4.89229e-06	7.3802e-05
ENSMUSG00000020107	Anapc16	Illumina	GSNAP	276	273	264	261	250	370	403	366	393	448	0.00793651	0.0303299	4.47863e-06	6.91915e-05
ENSMUSG00000020108	Ddit4	Illumina	GSNAP	55	99	97	17	65	313	364	1082	782	974	0.00793651	0.0303299	0.000241189	0.0011573
ENSMUSG00000020109	Dnajb12	Illumina	GSNAP	608	558	512	573	415	492	470	445	450	511	0.150794	0.234677	0.14388	0.219329
ENSMUSG00000020111	Cbara1	Illumina	GSNAP	266	285	270	249	263	288	262	263	246	240	0.345742	0.459798	0.546883	0.642075
ENSMUSG00000020114	Cand1	Illumina	GSNAP	871	881	899	789	898	909	1007	847	931	782	0.547619	0.646757	0.549564	0.64478
ENSMUSG00000020115	Tbk1	Illumina	GSNAP	381	347	356	337	415	542	555	770	640	551	0.00793651	0.0303299	6.81613e-05	0.000448135
ENSMUSG00000020116	Pno1	Illumina	GSNAP	373	412	368	316	429	423	473	455	451	443	0.015873	0.0391073	0.0105504	0.0246007
ENSMUSG00000020120	Plek	Illumina	GSNAP	23	23	25	25	26	82	71	65	85	36	0.0116673	0.0329828	0.000330135	0.00147955
ENSMUSG00000020121	Srgap1	Illumina	GSNAP	14	11	12	9	14	7	4	5	10	7	0.0207843	0.0498994	0.00428036	0.0117099
ENSMUSG00000020122	Egfr	Illumina	GSNAP	14428	8146	13733	10678	12571	12791	10379	14029	14202	11836	0.84127	0.892923	0.515915	0.614118
ENSMUSG00000020123	Avpr1a	Illumina	GSNAP	177	124	197	140	86	185	106	204	131	169	0.690476	0.771082	0.555044	0.649919
ENSMUSG00000020124	Usp15	Illumina	GSNAP	559	488	513	493	651	410	454	386	467	401	0.00793651	0.0303299	0.00388076	0.0108129
ENSMUSG00000020128	Vps54	Illumina	GSNAP	676	629	607	556	730	464	516	483	493	437	0.00793651	0.0303299	0.000418071	0.00179113
ENSMUSG00000020130	Tbc1d15	Illumina	GSNAP	804	816	591	821	969	906	1156	959	1089	992	0.031746	0.0676862	0.015914	0.0347832
ENSMUSG00000020131	Pcsk4	Illumina	GSNAP	135	110	127	155	94	37	15	17	33	36	0.00793651	0.0303299	1.29788e-05	0.000140919
ENSMUSG00000020132	Rab21	Illumina	GSNAP	313	278	287	290	330	326	317	332	337	280	0.222222	0.320008	0.213363	0.303434
ENSMUSG00000020133	2310011J03Rik	Illumina	GSNAP	123	135	144	122	84	152	129	121	114	147	0.690476	0.771082	0.363623	0.463816
ENSMUSG00000020134	Peli1	Illumina	GSNAP	279	236	249	289	269	177	177	191	182	153	0.0119252	0.0329828	2.64604e-05	0.000226601
ENSMUSG00000020137	Thap2	Illumina	GSNAP	109	104	86	126	90	213	305	270	234	176	0.00793651	0.0303299	4.66194e-05	0.000339959
ENSMUSG00000020140	Lgr5	Illumina	GSNAP	127	88	66	54	67	11	15	24	18	15	0.0119252	0.0329828	4.11151e-05	0.000311341
ENSMUSG00000020142	Slc1a4	Illumina	GSNAP	37	51	48	24	29	35	31	34	46	30	0.84127	0.892923	0.794202	0.861104
ENSMUSG00000020143	Dock2	Illumina	GSNAP	37	23	26	30	22	29	23	16	26	18	0.293326	0.409362	0.164156	0.244468
ENSMUSG00000020149	Rab1	Illumina	GSNAP	2341	2841	2393	1937	2643	2798	3314	2717	2788	2602	0.150794	0.234677	0.0515744	0.0930519
ENSMUSG00000020150	Gamt	Illumina	GSNAP	946	1059	1319	1637	1002	665	452	701	682	694	0.00793651	0.0303299	0.000695003	0.00266956
ENSMUSG00000020152	Actr2	Illumina	GSNAP	1667	1558	1424	1323	1741	1228	1354	1419	1452	1196	0.0952381	0.161377	0.0408222	0.0766951
ENSMUSG00000020153	Ndufs7	Illumina	GSNAP	453	368	605	602	213	450	261	356	341	438	0.309524	0.419072	0.494916	0.594084
ENSMUSG00000020154	Ptprb	Illumina	GSNAP	924	840	1021	735	698	271	386	130	206	200	0.00793651	0.0303299	2.42904e-05	0.000212396
ENSMUSG00000020156	Mum1	Illumina	GSNAP	160	154	164	166	113	132	79	97	65	99	0.015873	0.0391073	0.00380445	0.0106355
ENSMUSG00000020160	Meis1	Illumina	GSNAP	37	45	33	45	25	21	29	19	21	17	0.0207843	0.0498994	0.0038282	0.0106917
ENSMUSG00000020163	Uqcr11	Illumina	GSNAP	695	573	949	990	342	694	461	645	645	792	0.675174	0.769692	0.854796	0.910408
ENSMUSG00000020166	Cnot2	Illumina	GSNAP	440	403	377	438	545	411	443	456	487	393	0.690476	0.771082	0.993574	0.998397
ENSMUSG00000020167	Tcf3	Illumina	GSNAP	142	139	144	154	53	134	79	80	88	118	0.150794	0.234677	0.396127	0.496678
ENSMUSG00000020170	Frs2	Illumina	GSNAP	359	288	275	341	325	284	347	288	304	282	0.600402	0.696449	0.436862	0.536978
ENSMUSG00000020171	Yeats4	Illumina	GSNAP	197	161	156	176	195	252	235	251	243	207	0.00793651	0.0303299	0.000622741	0.00245079
ENSMUSG00000020173	Cobl	Illumina	GSNAP	514	305	376	297	306	697	655	480	687	619	0.015873	0.0391073	0.000692037	0.00266144
ENSMUSG00000020175	Rab36	Illumina	GSNAP	12	9	3	6	3	3	0	1	0	3	0.0305989	0.0676862	0.00872243	0.021029
ENSMUSG00000020176	Grb10	Illumina	GSNAP	75	46	41	85	39	63	62	67	49	34	1	1	0.946279	0.982254
ENSMUSG00000020178	Adora2a	Illumina	GSNAP	15	14	10	15	9	26	15	13	18	22	0.0906884	0.161377	0.0391202	0.0741407
ENSMUSG00000020180	Snrpd3	Illumina	GSNAP	381	434	434	448	467	429	369	482	352	370	0.20869	0.310193	0.244957	0.340337
ENSMUSG00000020182	Ddc	Illumina	GSNAP	988	834	535	433	599	220	78	202	140	121	0.00793651	0.0303299	7.08371e-05	0.000458544
ENSMUSG00000020183	Cpm	Illumina	GSNAP	40	54	48	45	31	33	11	11	35	31	0.0458662	0.093807	0.0195618	0.0411867
ENSMUSG00000020184	Mdm2	Illumina	GSNAP	513	438	372	397	496	451	541	546	535	478	0.0952381	0.161377	0.0631989	0.110447
ENSMUSG00000020185	E2f7	Illumina	GSNAP	3	7	6	3	2	34	10	6	12	5	0.0740261	0.136244	0.038388	0.0729477
ENSMUSG00000020186	Csrp2	Illumina	GSNAP	275	268	288	299	295	272	190	344	318	244	0.84127	0.892923	0.56617	0.659631
ENSMUSG00000020189	Osbpl8	Illumina	GSNAP	524	579	590	618	604	227	398	246	332	213	0.00793651	0.0303299	6.92752e-05	0.000451611
ENSMUSG00000020190	Mknk2	Illumina	GSNAP	1219	1401	1262	1864	1107	1418	1075	1212	1600	1644	1	1	0.869152	0.921803
ENSMUSG00000020196	Cabin1	Illumina	GSNAP	346	284	246	247	149	272	249	209	196	273	0.84127	0.892923	0.836874	0.896351
ENSMUSG00000020198	Ap3d1	Illumina	GSNAP	836	886	799	781	643	1282	1279	1102	1199	1229	0.00793651	0.0303299	3.00846e-05	0.000248501
ENSMUSG00000020205	Phlda1	Illumina	GSNAP	501	277	504	2297	165	470	200	140	174	243	0.150794	0.234677	0.137125	0.211073
ENSMUSG00000020211	Sf3a2	Illumina	GSNAP	68	93	103	84	48	196	147	163	146	217	0.00793651	0.0303299	0.000268891	0.00126172
ENSMUSG00000020212	Mdm1	Illumina	GSNAP	14	3	5	6	16	11	15	10	10	12	0.529619	0.640623	0.153801	0.231402
ENSMUSG00000020219	Timm13	Illumina	GSNAP	383	321	507	470	168	413	280	341	358	428	0.84127	0.892923	0.833686	0.893559
ENSMUSG00000020220	Vps13d	Illumina	GSNAP	1459	1254	1723	1612	1522	949	1315	1001	1380	1022	0.031746	0.0676862	0.00817843	0.0199243
ENSMUSG00000020224	Llph	Illumina	GSNAP	96	107	123	91	87	105	125	153	102	103	0.222222	0.320008	0.152578	0.229989
ENSMUSG00000020225	Tmbim4	Illumina	GSNAP	661	696	666	607	791	611	614	636	650	615	0.150794	0.234677	0.0908609	0.150007
ENSMUSG00000020227	Irak3	Illumina	GSNAP	15	15	3	14	9	168	216	314	384	145	0.0119252	0.0329828	2.25574e-05	0.000203255
ENSMUSG00000020228	Helb	Illumina	GSNAP	249	189	236	180	237	338	398	405	363	360	0.00793651	0.0303299	2.23705e-05	0.000202186
ENSMUSG00000020230	Prmt2	Illumina	GSNAP	8	3	5	8	2	14	7	9	7	4	0.293326	0.409362	0.144477	0.219609
ENSMUSG00000020231	Dip2a	Illumina	GSNAP	55	47	59	50	32	22	14	25	14	20	0.0119252	0.0329828	0.000176461	0.000909337
ENSMUSG00000020232	Hmg20b	Illumina	GSNAP	193	187	226	201	135	162	107	128	110	128	0.0211767	0.0498994	0.00558918	0.0146018
ENSMUSG00000020235	Fzr1	Illumina	GSNAP	109	116	125	123	57	142	99	109	120	138	0.600402	0.696449	0.294685	0.39649
ENSMUSG00000020238	Ncln	Illumina	GSNAP	467	468	577	546	220	636	439	514	500	680	0.420635	0.532494	0.216067	0.306598
ENSMUSG00000020241	Col6a2	Illumina	GSNAP	75	54	43	61	43	64	19	30	31	21	0.0936926	0.161377	0.0220398	0.0455799
ENSMUSG00000020246	Hcfc2	Illumina	GSNAP	178	212	199	209	235	306	379	349	353	300	0.00793651	0.0303299	2.01949e-05	0.000188601
ENSMUSG00000020248	Nfyb	Illumina	GSNAP	502	509	422	430	484	437	453	436	356	361	0.222222	0.320008	0.052789	0.0948368
ENSMUSG00000020250	Txnrd1	Illumina	GSNAP	2207	2054	2172	1830	2012	4562	4726	4429	4970	4224	0.00793651	0.0303299	1.09867e-08	2.18264e-06
ENSMUSG00000020253	Ppm1m	Illumina	GSNAP	174	146	187	174	144	125	89	124	107	88	0.0119252	0.0329828	0.000638859	0.00249835
ENSMUSG00000020255	D10Wsu102e	Illumina	GSNAP	290	255	218	205	240	1494	1947	2161	2378	2249	0.00793651	0.0303299	3.24384e-09	1.26591e-06
ENSMUSG00000020256	Aldh1l2	Illumina	GSNAP	2	5	2	11	3	7	17	10	15	9	0.0593271	0.110788	0.0080482	0.0196845
ENSMUSG00000020257	Wdr82	Illumina	GSNAP	614	680	639	669	689	579	646	676	656	545	0.309524	0.419072	0.224948	0.316484
ENSMUSG00000020258	Glyctk	Illumina	GSNAP	3787	4224	3835	3460	3030	2712	2354	1643	2114	2644	0.00793651	0.0303299	0.000921302	0.00333701
ENSMUSG00000020260	Pofut2	Illumina	GSNAP	195	174	177	176	102	293	244	226	204	297	0.00793651	0.0303299	0.00633645	0.0161854
ENSMUSG00000020261	Slc36a1	Illumina	GSNAP	636	636	513	486	430	252	175	128	131	161	0.0119252	0.0329828	7.34615e-06	9.68481e-05
ENSMUSG00000020262	Adarb1	Illumina	GSNAP	324	351	300	312	175	426	413	417	478	582	0.00793651	0.0303299	0.00439646	0.0119891
ENSMUSG00000020263	Appl2	Illumina	GSNAP	287	321	266	346	326	222	166	178	150	178	0.0119252	0.0329828	4.12297e-05	0.000311773
ENSMUSG00000020265	Sumo3	Illumina	GSNAP	747	806	754	707	767	683	594	661	618	580	0.00793651	0.0303299	0.000895453	0.00326724
ENSMUSG00000020267	Hint1	Illumina	GSNAP	1716	1752	1855	1673	1783	1405	1372	1462	1348	1340	0.00793651	0.0303299	1.07656e-05	0.000123776
ENSMUSG00000020268	Lyrm7	Illumina	GSNAP	31	33	36	18	27	14	15	13	17	17	0.0119252	0.0329828	0.00156028	0.00509769
ENSMUSG00000020271	Fbxw11	Illumina	GSNAP	466	514	396	390	422	559	538	527	510	489	0.031746	0.0676862	0.00773733	0.019082
ENSMUSG00000020272	Stk10	Illumina	GSNAP	34	27	35	33	18	57	54	45	59	49	0.00793651	0.0303299	0.000660412	0.00256879
ENSMUSG00000020273	Papolg	Illumina	GSNAP	82	63	96	90	105	76	124	79	75	76	0.529619	0.640623	0.885026	0.934127
ENSMUSG00000020275	Rel	Illumina	GSNAP	17	11	20	14	28	14	31	23	12	27	0.600402	0.696449	0.506528	0.604718
ENSMUSG00000020277	Pfkl	Illumina	GSNAP	381	350	432	383	226	443	316	259	344	363	0.690476	0.771082	0.895919	0.943034
ENSMUSG00000020280	Pus10	Illumina	GSNAP	290	256	262	206	306	144	160	123	130	137	0.00793651	0.0303299	2.22272e-05	0.00020146
ENSMUSG00000020282	Rhbdf1	Illumina	GSNAP	56	66	61	62	31	154	102	117	112	127	0.00793651	0.0303299	0.000199386	0.00100359
ENSMUSG00000020283	Pex13	Illumina	GSNAP	838	885	733	681	1048	547	625	543	581	491	0.00793651	0.0303299	0.000792521	0.00296559
ENSMUSG00000020284	1810043G02Rik	Illumina	GSNAP	56	48	54	47	35	30	34	27	18	26	0.00793651	0.0303299	0.00136482	0.00457978
ENSMUSG00000020287	Mpg	Illumina	GSNAP	107	100	85	118	74	106	77	85	70	86	0.345742	0.459798	0.252811	0.349511
ENSMUSG00000020288	Ahsa2	Illumina	GSNAP	615	793	600	628	806	435	493	448	402	416	0.00793651	0.0303299	0.000138546	0.000764713
ENSMUSG00000020289	Nprl3	Illumina	GSNAP	208	211	186	174	160	194	143	157	151	177	0.150794	0.234677	0.106639	0.171452
ENSMUSG00000020290	Xpo1	Illumina	GSNAP	444	506	426	389	495	293	357	272	278	228	0.00793651	0.0303299	0.000268749	0.00126172
ENSMUSG00000020300	Cpeb4	Illumina	GSNAP	788	504	604	1007	1193	528	654	963	676	431	0.420635	0.532494	0.291313	0.392881
ENSMUSG00000020303	Stc2	Illumina	GSNAP	2	2	2	2	1	6	1	3	3	1	0.511009	0.628771	0.461628	0.56136
ENSMUSG00000020305	Asb3	Illumina	GSNAP	87	90	76	64	84	143	204	117	117	157	0.0119252	0.0329828	0.000735375	0.00279125
ENSMUSG00000020307	Cdc34	Illumina	GSNAP	499	508	585	504	343	721	622	686	721	739	0.0119252	0.0329828	0.0020416	0.00637487
ENSMUSG00000020308	Gm16517	Illumina	GSNAP	30	24	49	47	17	48	29	34	41	41	0.675174	0.769692	0.329029	0.432919
ENSMUSG00000020309	Chac2	Illumina	GSNAP	327	381	334	330	414	88	62	84	71	71	0.0119252	0.0329828	6.05608e-09	1.56518e-06
ENSMUSG00000020311	Erlec1	Illumina	GSNAP	365	357	334	325	406	249	278	243	281	273	0.00793651	0.0303299	0.000175965	0.000907391
ENSMUSG00000020315	Spnb2	Illumina	GSNAP	1254	1022	1324	1120	1057	2203	2720	2294	2468	2135	0.00793651	0.0303299	8.92714e-07	2.49506e-05
ENSMUSG00000020319	Wdpcp	Illumina	GSNAP	26	19	21	12	20	13	21	13	7	12	0.205903	0.308886	0.0660035	0.114567
ENSMUSG00000020321	Mdh1	Illumina	GSNAP	7389	8244	7776	7828	9463	5616	5187	6065	5683	5195	0.00793651	0.0303299	3.07257e-05	0.000251499
ENSMUSG00000020326	Ccng1	Illumina	GSNAP	467	497	404	402	505	563	706	418	523	506	0.0555556	0.106209	0.101397	0.164439
ENSMUSG00000020328	Nudcd2	Illumina	GSNAP	292	326	305	238	294	285	321	308	269	283	0.84127	0.892923	0.842386	0.900437
ENSMUSG00000020329	Polrmt	Illumina	GSNAP	224	192	253	223	115	254	125	194	201	239	0.84127	0.892923	0.941373	0.978021
ENSMUSG00000020331	Hcn2	Illumina	GSNAP	0	3	6	4	1	1	2	3	1	4	0.831484	0.892923	0.951145	0.986107
ENSMUSG00000020333	Acsl6	Illumina	GSNAP	3	2	4	3	5	2	2	1	1	3	0.0531734	0.106209	0.0271902	0.0544158
ENSMUSG00000020334	Slc22a4	Illumina	GSNAP	55	69	64	62	60	10	6	12	18	13	0.00793651	0.0303299	7.72787e-07	2.28073e-05
ENSMUSG00000020335	Zfp354b	Illumina	GSNAP	20	21	25	27	27	5	13	9	9	7	0.0116673	0.0329828	5.4379e-05	0.000378756
ENSMUSG00000020340	Cyfip2	Illumina	GSNAP	29	23	21	15	16	15	18	18	21	15	0.338269	0.456349	0.280385	0.380548
ENSMUSG00000020346	Mgat1	Illumina	GSNAP	658	719	654	779	530	706	518	493	524	615	0.0952381	0.161377	0.107233	0.172268
ENSMUSG00000020349	Ppp2ca	Illumina	GSNAP	1637	1806	1532	1425	1805	1778	1840	1762	1882	1547	0.309524	0.419072	0.21364	0.303744
ENSMUSG00000020357	Flt4	Illumina	GSNAP	297	287	220	200	119	176	146	132	126	136	0.150794	0.234677	0.0405134	0.0762454
ENSMUSG00000020358	Hnrnpab	Illumina	GSNAP	1544	1754	1472	1339	1616	2066	2276	2181	2038	2119	0.00793651	0.0303299	6.99293e-05	0.000454333
ENSMUSG00000020359	Agxt2l2	Illumina	GSNAP	176	191	195	159	159	136	135	165	130	140	0.0361451	0.0748093	0.00519925	0.0137703
ENSMUSG00000020361	Hspa4	Illumina	GSNAP	1986	2230	1869	1615	2003	2173	2329	2240	2159	2055	0.0555556	0.106209	0.0451653	0.0834071
ENSMUSG00000020362	Cnot6	Illumina	GSNAP	635	536	599	487	646	500	659	520	593	518	0.690476	0.771082	0.604648	0.695551
ENSMUSG00000020363	Gfpt2	Illumina	GSNAP	4	4	7	2	5	26	12	23	21	8	0.0119252	0.0329828	0.00150856	0.00495822
ENSMUSG00000020364	Zfp354a	Illumina	GSNAP	81	68	95	86	109	28	44	28	32	33	0.0119252	0.0329828	1.0644e-05	0.00012304
ENSMUSG00000020366	Mapk9	Illumina	GSNAP	808	778	770	671	815	426	448	512	506	363	0.00793651	0.0303299	2.09173e-05	0.000192424
ENSMUSG00000020368	Canx	Illumina	GSNAP	5561	6232	5065	4178	5530	5946	7153	5687	5775	5110	0.222222	0.320008	0.19229	0.278279
ENSMUSG00000020372	Gnb2l1	Illumina	GSNAP	3614	3401	3998	3756	2725	4185	3952	3983	3612	4095	0.150794	0.234677	0.0776786	0.131405
ENSMUSG00000020375	Rufy1	Illumina	GSNAP	219	247	216	202	221	197	154	177	157	179	0.00793651	0.0303299	0.00150181	0.00494342
ENSMUSG00000020376	Rnf130	Illumina	GSNAP	805	851	704	743	856	661	637	692	695	595	0.00793651	0.0303299	0.00350811	0.00991664
ENSMUSG00000020377	Ltc4s	Illumina	GSNAP	0	1	0	1	0	1	1	1	1	3	0.0558293	0.106719	0.0216292	0.0448334
ENSMUSG00000020380	Rad50	Illumina	GSNAP	130	121	114	137	172	52	51	53	61	40	0.00793651	0.0303299	3.79725e-06	6.28324e-05
ENSMUSG00000020381	3010026O09Rik	Illumina	GSNAP	55	33	30	70	52	9	9	13	11	8	0.0119252	0.0329828	5.748e-05	0.000395693
ENSMUSG00000020385	Clk4	Illumina	GSNAP	627	585	569	746	794	676	659	663	623	617	1	1	0.818839	0.881456
ENSMUSG00000020386	Sar1b	Illumina	GSNAP	2213	2281	2307	2046	2751	981	1013	1106	1155	1047	0.00793651	0.0303299	1.37362e-07	8.09016e-06
ENSMUSG00000020387	Phf15	Illumina	GSNAP	138	142	157	142	74	225	195	161	131	146	0.142457	0.230295	0.0958205	0.156914
ENSMUSG00000020388	Pdlim4	Illumina	GSNAP	4	4	6	7	6	2	1	3	2	1	0.0111594	0.0329828	0.000577218	0.00231248
ENSMUSG00000020390	Ube2b	Illumina	GSNAP	1073	1051	829	1067	1223	1030	1132	1183	1288	1104	0.309524	0.419072	0.19942	0.286789
ENSMUSG00000020392	Cdkn2aipnl	Illumina	GSNAP	153	160	144	123	119	189	228	177	162	212	0.00793651	0.0303299	0.00302007	0.0087996
ENSMUSG00000020393	Kremen1	Illumina	GSNAP	248	192	230	211	146	162	131	136	160	146	0.046533	0.0940466	0.00975434	0.0230672
ENSMUSG00000020395	Itk	Illumina	GSNAP	6	6	6	4	5	6	7	2	6	1	1	1	0.278117	0.378071
ENSMUSG00000020397	Med7	Illumina	GSNAP	149	221	150	143	183	261	234	255	221	210	0.027803	0.0636118	0.00284565	0.00835914
ENSMUSG00000020399	Havcr2	Illumina	GSNAP	6	10	8	1	6	6	5	4	4	5	0.201677	0.304457	0.840496	0.899228
ENSMUSG00000020400	Tnip1	Illumina	GSNAP	105	81	84	88	62	176	171	283	211	162	0.00793651	0.0303299	9.00508e-05	0.000551718
ENSMUSG00000020402	Vdac1	Illumina	GSNAP	2170	2348	2375	2170	2474	1320	1306	1460	1533	1283	0.0119252	0.0329828	6.73157e-07	2.08624e-05
ENSMUSG00000020407	Upp1	Illumina	GSNAP	14	23	18	19	27	189	193	295	267	206	0.00793651	0.0303299	8.61378e-08	6.5312e-06
ENSMUSG00000020409	Slu7	Illumina	GSNAP	389	391	332	315	415	414	497	430	437	422	0.015873	0.0391073	0.0133161	0.0299393
ENSMUSG00000020412	Ascc2	Illumina	GSNAP	528	541	546	559	467	466	442	433	427	490	0.015873	0.0391073	0.00461945	0.0124996
ENSMUSG00000020413	Hus1	Illumina	GSNAP	112	104	110	59	104	91	85	90	84	69	0.142457	0.230295	0.319623	0.422921
ENSMUSG00000020415	Pttg1	Illumina	GSNAP	287	327	305	314	355	201	212	251	192	195	0.00793651	0.0303299	5.13841e-05	0.000364166
ENSMUSG00000020420	Zfp607	Illumina	GSNAP	11	11	5	19	13	8	10	4	11	7	0.138792	0.227993	0.213589	0.303699
ENSMUSG00000020422	Tns3	Illumina	GSNAP	796	842	743	621	583	977	997	1180	1136	885	0.00793651	0.0303299	0.00142177	0.00473779
ENSMUSG00000020423	Btg2	Illumina	GSNAP	172	122	108	174	98	761	894	1002	1005	889	0.00793651	0.0303299	2.38883e-08	3.33828e-06
ENSMUSG00000020424	Gatsl3	Illumina	GSNAP	21	27	14	16	11	12	8	4	5	8	0.0211767	0.0498994	0.00426723	0.011676
ENSMUSG00000020427	Igfbp3	Illumina	GSNAP	216	286	198	219	205	266	91	159	132	152	0.0952381	0.161377	0.0429407	0.0799037
ENSMUSG00000020429	Igfbp1	Illumina	GSNAP	481	150	656	160	224	459	1058	3770	1451	1136	0.031746	0.0676862	0.00615082	0.0157768
ENSMUSG00000020430	Pes1	Illumina	GSNAP	364	404	378	291	320	666	610	580	571	528	0.00793651	0.0303299	2.16841e-05	0.000198292
ENSMUSG00000020431	Adcy1	Illumina	GSNAP	8	7	14	13	6	109	150	240	219	184	0.00793651	0.0303299	2.1035e-06	4.23788e-05
ENSMUSG00000020432	Tcn2	Illumina	GSNAP	855	1164	1088	975	1050	680	608	752	719	684	0.00793651	0.0303299	0.000107041	0.000630196
ENSMUSG00000020435	Osbp2	Illumina	GSNAP	4	4	7	7	3	0	0	0	0	0	0.00708872	0.0303299	7.5723e-07	2.25737e-05
ENSMUSG00000020437	Myo1g	Illumina	GSNAP	17	7	14	18	9	20	15	10	12	7	1	1	0.960028	0.993373
ENSMUSG00000020439	Smtn	Illumina	GSNAP	44	55	59	61	24	54	38	37	36	47	0.309524	0.419072	0.606465	0.696963
ENSMUSG00000020440	Arf5	Illumina	GSNAP	404	452	541	502	348	435	287	384	340	367	0.0952381	0.161377	0.0606921	0.106856
ENSMUSG00000020441	2310033P09Rik	Illumina	GSNAP	36	51	67	40	33	66	53	66	42	51	0.247706	0.351922	0.156316	0.234473
ENSMUSG00000020444	Guk1	Illumina	GSNAP	302	289	304	296	266	324	359	325	302	330	0.027803	0.0636118	0.0131051	0.0295298
ENSMUSG00000020448	Rnf185	Illumina	GSNAP	457	640	506	473	424	921	975	896	916	914	0.00793651	0.0303299	5.12767e-06	7.61571e-05
ENSMUSG00000020451	Limk2	Illumina	GSNAP	107	103	85	83	67	90	69	77	69	74	0.294802	0.409902	0.149394	0.225942
ENSMUSG00000020453	Patz1	Illumina	GSNAP	40	42	65	48	28	38	16	25	29	30	0.0555556	0.106209	0.0305977	0.060193
ENSMUSG00000020454	Eif4enif1	Illumina	GSNAP	449	399	403	340	335	407	402	430	430	358	0.401965	0.524289	0.390805	0.491976
ENSMUSG00000020455	Trim11	Illumina	GSNAP	299	266	326	296	236	279	267	259	184	251	0.222222	0.320008	0.143263	0.218541
ENSMUSG00000020456	Ogdh	Illumina	GSNAP	2849	2906	2760	2759	2413	2549	2226	2261	2306	2338	0.015873	0.0391073	0.00384035	0.0107217
ENSMUSG00000020457	Drg1	Illumina	GSNAP	696	662	576	510	661	991	1167	1130	1051	1105	0.00793651	0.0303299	5.1169e-06	7.61443e-05
ENSMUSG00000020458	Rtn4	Illumina	GSNAP	631	694	579	491	770	449	472	456	411	353	0.00793651	0.0303299	0.00178665	0.00570438
ENSMUSG00000020459	Mtif2	Illumina	GSNAP	427	440	386	366	424	265	252	246	247	254	0.00793651	0.0303299	6.49323e-07	2.0637e-05
ENSMUSG00000020460	Rps27a	Illumina	GSNAP	53	60	84	79	76	85	78	97	79	95	0.0749129	0.136524	0.0423726	0.0789901
ENSMUSG00000020462	Ccdc104	Illumina	GSNAP	118	154	123	114	141	102	99	103	79	96	0.00793651	0.0303299	0.00268436	0.00797217
ENSMUSG00000020463	Smek2	Illumina	GSNAP	662	599	595	646	761	887	1071	902	1057	861	0.00793651	0.0303299	0.000139858	0.000768918
ENSMUSG00000020464	Pnpt1	Illumina	GSNAP	362	387	356	287	412	528	677	582	562	497	0.00793651	0.0303299	0.000174582	0.000902381
ENSMUSG00000020467	Efemp1	Illumina	GSNAP	132	149	114	79	99	75	54	75	101	55	0.0361451	0.0748093	0.0129047	0.0291466
ENSMUSG00000020471	Pold2	Illumina	GSNAP	116	120	124	94	67	182	132	112	128	158	0.0555556	0.106209	0.0373326	0.071227
ENSMUSG00000020472	Zkscan17	Illumina	GSNAP	223	158	176	233	152	156	122	133	142	146	0.015873	0.0391073	0.0146216	0.0323726
ENSMUSG00000020473	Aebp1	Illumina	GSNAP	26	24	33	26	9	21	8	34	42	21	1	1	0.972847	0.995304
ENSMUSG00000020474	Polm	Illumina	GSNAP	72	68	57	80	44	112	81	77	49	108	0.150794	0.234677	0.158596	0.237338
ENSMUSG00000020476	Dbnl	Illumina	GSNAP	281	281	268	201	150	267	213	252	282	265	1	1	0.415882	0.51626
ENSMUSG00000020477	Mrps24	Illumina	GSNAP	271	282	304	273	292	196	199	227	182	196	0.0119252	0.0329828	1.54741e-05	0.000157737
ENSMUSG00000020482	Ccdc117	Illumina	GSNAP	285	412	365	524	408	559	643	505	500	412	0.0749129	0.136524	0.0351519	0.0676628
ENSMUSG00000020483	Dynll2	Illumina	GSNAP	1809	1915	1724	1736	1956	1051	864	972	960	855	0.00793651	0.0303299	1.10217e-07	7.27145e-06
ENSMUSG00000020484	Xbp1	Illumina	GSNAP	3964	3887	3670	4633	3290	5170	5941	5664	4333	4375	0.031746	0.0676862	0.00844476	0.0204684
ENSMUSG00000020485	Supt4h1	Illumina	GSNAP	159	159	151	144	173	118	146	106	132	147	0.0361451	0.0748093	0.0170193	0.036729
ENSMUSG00000020486	42982	Illumina	GSNAP	145	142	129	111	107	60	9	16	17	20	0.00793651	0.0303299	3.05953e-05	0.000250832
ENSMUSG00000020491	2810021J22Rik	Illumina	GSNAP	26	47	32	28	33	36	42	27	28	35	0.753298	0.825924	0.867711	0.920592
ENSMUSG00000020492	Fam33a	Illumina	GSNAP	20	23	25	13	15	14	8	13	15	11	0.0585526	0.11059	0.0242978	0.0495234
ENSMUSG00000020495	1200011M11Rik	Illumina	GSNAP	148	183	147	144	147	151	173	153	146	170	0.401965	0.524289	0.561165	0.655289
ENSMUSG00000020496	Rnf187	Illumina	GSNAP	819	785	883	753	668	583	516	532	481	540	0.00793651	0.0303299	5.46667e-05	0.000380243
ENSMUSG00000020513	Tubd1	Illumina	GSNAP	45	87	60	37	50	44	44	34	41	30	0.0593271	0.110788	0.0660446	0.114613
ENSMUSG00000020514	Mrpl22	Illumina	GSNAP	166	174	192	167	184	114	108	139	106	96	0.00793651	0.0303299	5.12803e-05	0.000363598
ENSMUSG00000020515	Cnot8	Illumina	GSNAP	555	566	450	403	435	278	209	226	261	240	0.00793651	0.0303299	1.40714e-05	0.000148766
ENSMUSG00000020516	Rps6kb1	Illumina	GSNAP	586	521	538	478	549	570	606	567	613	584	0.0555556	0.106209	0.0289354	0.0574367
ENSMUSG00000020519	Sap30l	Illumina	GSNAP	154	124	122	136	126	98	103	95	103	93	0.0119252	0.0329828	0.000279632	0.00130143
ENSMUSG00000020520	Galnt10	Illumina	GSNAP	80	74	64	45	37	68	47	54	57	43	0.690476	0.771082	0.633451	0.721878
ENSMUSG00000020521	Rnft1	Illumina	GSNAP	481	508	419	438	607	319	306	350	382	349	0.00793651	0.0303299	0.000808717	0.00301007
ENSMUSG00000020522	Mfap3	Illumina	GSNAP	244	225	219	205	198	258	303	214	251	253	0.0555556	0.106209	0.0375615	0.0715749
ENSMUSG00000020523	Fam114a2	Illumina	GSNAP	569	554	471	508	523	471	524	491	504	477	0.249153	0.351922	0.17105	0.252947
ENSMUSG00000020525	Ppm1d	Illumina	GSNAP	82	79	52	78	73	81	50	62	59	74	0.420635	0.532494	0.35743	0.459907
[truncated: 90,234 more rows]
