# Supplementary material for: A comparison of Illumina and Ion Torrent sequencing platforms in the context of differential gene expression
Source: BMC Genomics. 2017 Aug 10;18:602. doi: 10.1186/s12864-017-4011-0 (PMC5553782; doi:10.1186/s12864-017-4011-0)
Supplement: Supplementary file 13 — Spearman and Pearson correlation coefficients for Illumina vs Ion Torrent fold-change comparison. Spearman and Pearson correlation coefficients between Illumina and Ion Torrent log2 fold-change values, within each alignment algorithm. Separate correlation coefficients were calculated for DEGs identified by both platforms, by Illumina only, and by Ion Torrent only. (XLSX 9 kb) [file 12864_2017_4011_MOESM13_ESM.xlsx]

## Sheet: Table S5
Table S5: Spearman and Pearson correlation coefficients for Illumina vs Ion Torrent fold-change comparison
Aligner	DEG Group	Spearman Correlation Coefficient	Pearson Correlation Coefficient
GSNAP	Both	0.982604	0.890669
STAR	Both	0.983385	0.984173
STAR + Bowtie2	Both	0.982559	0.821754
GSNAP	Illumina only	0.908123	0.698052
STAR	Illumina only	0.894729	0.650216
STAR + Bowtie2	Illumina only	0.896344	0.757489
GSNAP	IonTorrent only	0.881621	0.748811
STAR	IonTorrent only	0.914007	0.828711
STAR + Bowtie2	IonTorrent only	0.919009	0.37446
