# Supplementary material for: A comparison of Illumina and Ion Torrent sequencing platforms in the context of differential gene expression
Source: BMC Genomics. 2017 Aug 10;18:602. doi: 10.1186/s12864-017-4011-0 (PMC5553782; doi:10.1186/s12864-017-4011-0)
Supplement: Supplementary file 14 — Significant results from Ingenuity Pathway Analysis -- Canonical Pathways. IPA results from the canonical pathways analysis for each combination of platform and aligner. Table lists pathway names, enrichment p-values, z-scores, and the list of DEGs for each pathway. (XLSX 35 kb) [file 12864_2017_4011_MOESM14_ESM.xlsx]

## Sheet: Table S6
Table S6: Significant results from Ingenuity Pathway Analysis -- Canonical Pathways
Platform	Aligner	Pathway	-log10(p-value)	zScore	Ratio	Molecules
Illumina	GSNAP	Role of Macrophages, Fibroblasts and Endothelial Cells in Rheumatoid Arthritis	7	NA	0.332	SOCS3,CXCL12,LTB,Tlr12,IL1R2,FGFR3,TLR1,MRAS,FIGF,PLCB1,ATF4,NFKBIB,PRKD3,ADAMTS4,PIK3C2B,MAP3K14,SELE,PRKCQ,WNT9A,STAT3,IL7,IL33,TLR2,GAB1,IL1RN,IRS1,PDGFD,Tcf7,MAP2K6,RELA,ICAM1,PDGFA,CEBPD,NOTUM,FZD1,IL17RA,PDGFC,KLB,WNT2,TRADD,IL36G,JUN,F2RL1,NGFR,CEBPA,PRKCE,AKT3,TLR3,NOS2,MAPKAPK2,PRKCA,VCAM1,C5AR1,PIK3C2A,WNT9B,TNFRSF1A,MYD88,IL15,DAAM1,PIK3C2G,PLCG1,IKBKE,IRAK3,IL1R1,TCF7L1,CEBPB,IL18RAP,…
Illumina	GSNAP	Granulocyte Adhesion and Diapedesis	6.44	NA	0.404	MMP7,SELL,ICAM1,MMP15,CXCL12,CCL20,Cxcl9,ITGB3,IL1R2,IL36G,CXCR2,Ccl2,MMP8,NGFR,EZR,MMP12,Ccl6,CCL19,MMP19,CSF3R,VCAM1,SELE,Cxcl11,C5AR1,TNFRSF1A,ITGA2,FPR2,MMP2,IL1R1,CXCL6,IL18RAP,Ccl9,IL33,ITGAM,SELP,CLDN1,IL1RN,CLDN14,Ccl7,MMP9
Illumina	GSNAP	G-Protein Coupled Receptor Signaling	5.63	NA	0.331	ADRA2B,PDE12,ADRB3,FGFR3,PDE7B,ADCY5,CNR2,RGS10,MRAS,PLCB1,TDP2,ATF4,NFKBIB,APEX1,ADRA1B,PIK3C2B,GRM8,STAT3,NFKB2,S1PR3,GAB1,NPR3,IRS1,RPS6KA1,AGTR1,GNAL,RELA,PTK2B,DUSP6,PDE4A,RGS12,KLB,CXCR2,PDE3B,AKT3,PRKCE,HCAR2,PTGER4,ADRB2,PRKCA,PTGIR,PIK3C2A,PDE4C,PDE9A,FPR2,ADCY6,PIK3C2G,RGS16,IKBKE,LPAR1,VIPR1,PTH1R,ADCY1,PRKAG2,PDE5A,P2RY12,PDE8B,ADRA1A,PRKCB
Illumina	GSNAP	Hepatic Cholestasis	5.62	NA	0.376	ABCG8,RELA,ABCG5,SLC10A1,ABCC2,CYP8B1,IL1R2,IL36G,JUN,ADCY5,NGFR,SLC10A2,ABCC1,PPRC1,CYP7A1,PRKCE,LBP,NFKBIB,PRKD3,SLCO1B3,PRKCA,MAP3K14,ABCB1,PRKCQ,TNFRSF1A,MYD88,ADCY6,IKBKE,IRAK3,NFKB2,IL1R1,IL18RAP,IL33,LY96,SLCO3A1,IL1RN,SREBF1,ADCY1,PRKAG2,CD14,PRKCB
Illumina	GSNAP	Agranulocyte Adhesion and Diapedesis	5.18	NA	0.378	SELL,MMP7,ICAM1,MMP15,CXCL12,CCL20,MYH11,Cxcl9,IL36G,CXCR2,Ccl2,EZR,MMP8,MMP12,Ccl6,CCL19,MMP19,VCAM1,SELE,Cxcl11,C5AR1,TNFRSF1A,MYH14,ITGA2,MMP2,IL1R1,CXCL6,Ccl9,MYL9,IL33,SELP,CLDN1,IL1RN,CLDN14,ACTG1,Ccl7,MMP9
Illumina	GSNAP	LPS/IL-1 Mediated Inhibition of RXR Function	4.85	4.15761	0.327	ABCG8,HMGCS2,ABCA1,ABCB9,IL1R2,CYP3A5,ALDH3A2,CHST11,CYP2A6 (includes others),FMO4,SLCO1B3,ALDH1B1,FMO2,ALDH8A1,PAPSS2,IL33,SULT1E1,IL1RN,CD14,ALDH18A1,SLC27A1,HS3ST6,CYP2B6,CYP4A11,ABCG5,SLC10A1,ABCC2,GSTT2/GSTT2B,IL36G,JUN,ALDH1A3,NGFR,NR1I3,CYP7A1,PPARGC1B,FABP4,FMO1,FABP5,LBP,ABCB1,SULT1C2,MYD88,TNFRSF1A,IL1R1,Sult1d1,IL18RAP,LY96,SREBF1,ACSL1,SULT1B1,CYP2C8,PPARGC1A
Illumina	GSNAP	Nicotine Degradation II	4.61	NA	0.457	UGT2B28,CYP1A1,CYP4F8,Cyp2c40 (includes others),FMO2,UGT2B17,CYP2U1,UGT2B10,CSGALNACT1,B4GAT1,ADH7,UGT2A3,CYP3A5,Ugt1a7c,CYP2A6 (includes others),FMO1,CYP2B6,AOX1,FMO4,Aox3,CYP2C8
Illumina	GSNAP	Altered T Cell and B Cell Signaling in Rheumatoid Arthritis	4.21	NA	0.444	RELA,MAP3K14,CD79B,HLA-A,RELB,IL15,LTB,CD79A,NFKB2,FAS,Tlr12,IL33,TLR2,IL36G,TLR5,IL1RN,TLR1,Tlr13,HLA-DOB,TLR3
Illumina	GSNAP	IL-6 Signaling	4.2	2.1974	0.346	MAP2K6,RELA,SOCS3,MAPK13,KLB,IL1R2,FGFR3,IL36G,JUN,NGFR,MRAS,AKT3,LBP,NFKBIB,MAPKAPK2,PIK3C2B,ABCB1,MAP3K14,PIK3C2A,TNFRSF1A,PIK3C2G,IKBKE,NFKB2,IL1R1,STAT3,CEBPB,IL18RAP,IL33,GAB1,IL1RN,IRS1,CRP,CD14,HSPB7,ELK1,A2M,MAP4K4
Illumina	GSNAP	Colorectal Cancer Metastasis Signaling	4.13	-0.816497	0.301	MSH3,GNB5,Tlr12,TGFBR2,FGFR3,GNB4,CASP9,ADCY5,TLR1,MRAS,FIGF,RALGDS,PIK3C2B,WNT9A,MMP2,STAT3,NFKB2,TLR2,BCL2L1,GAB1,RND3,IRS1,Tcf7,RELA,MMP7,MMP15,FZD1,PDGFC,RHOH,KLB,WNT2,JUN,RHOD,MMP8,RHOU,AKT3,TLR3,MMP12,NOS2,PTGER4,MMP19,PIK3C2A,WNT9B,RHOC,TNFRSF1A,ADCY6,PIK3C2G,TCF7L1,BIRC5,FZD8,FZD4,TLR5,MSH2,ADCY1,PRKAG2,Tlr13,MMP9,FZD7
Illumina	GSNAP	IL-10 Signaling	4.03	NA	0.415	CCR1,MAP2K6,RELA,MAP3K14,SOCS3,IKBKE,NFKB2,STAT3,MAPK13,IL1R1,FCGR2B,IL18RAP,IL33,IL1R2,IL36G,JUN,IL1RN,CD14,LBP,ELK1,NFKBIB,MAP4K4
Illumina	GSNAP	cAMP-mediated signaling	3.99	-1.1209	0.328	ADRA2B,AKAP12,CAMK1D,PDE12,DUSP6,PDE4A,RGS12,ADRB3,PDE7B,CXCR2,ADCY5,PDE3B,CNR2,RGS10,ATF4,TDP2,APEX1,HCAR2,PTGER4,ADRB2,AKAP5,PTGIR,PDE4C,GRM8,PDE9A,FPR2,ADCY6,STAT3,S1PR3,VIPR1,NPR3,LPAR1,ADCY1,CREM,PTH1R,PDE5A,P2RY12,PDE8B,RPS6KA1,GNAL,AGTR1
Illumina	GSNAP	Melatonin Degradation I	3.83	NA	0.432	UGT2B28,CYP1A1,CYP4F8,SULT1C2,Cyp2c40 (includes others),UGT2B17,CYP2U1,UGT2B10,CSGALNACT1,Sult1d1,B4GAT1,SULT1E1,UGT2A3,CYP3A5,Ugt1a7c,CYP2A6 (includes others),CYP2B6,SULT1B1,CYP2C8
Illumina	GSNAP	Nicotine Degradation III	3.77	NA	0.439	UGT2B28,CYP1A1,CYP4F8,Cyp2c40 (includes others),UGT2B17,CYP2U1,UGT2B10,CSGALNACT1,B4GAT1,ADH7,UGT2A3,CYP3A5,Ugt1a7c,CYP2A6 (includes others),AOX1,CYP2B6,Aox3,CYP2C8
Illumina	GSNAP	Inhibition of Matrix Metalloproteases	3.76	NA	0.52	TIMP3,MMP7,RECK,MMP15,MMP2,TIMP1,MMP8,THBS2,MMP12,A2M,MMP9,TIMP2,MMP19
Illumina	GSNAP	IL-8 Signaling	3.6	-1.17954	0.299	GNB5,ITGB3,FGFR3,RAB11FIP2,GNB4,MRAS,FIGF,NFKBIB,PRKD3,ITGB5,TEK,PIK3C2B,NOX4,PRKCQ,MMP2,MYL9,BCL2L1,ITGAM,RND3,GAB1,IRS1,RELA,ANGPT2,ICAM1,PTK2B,RHOH,KLB,PDGFC,JUN,RHOD,CXCR2,GPLD1,RHOU,AKT3,PRKCE,LASP1,PRKCA,VCAM1,PIK3C2A,ANGPT1,RHOC,GNA12,PIK3C2G,IKBKE,IRAK3,PLD4,KDR,MAP4K4,MMP9,PRKCB
Illumina	GSNAP	Toll-like Receptor Signaling	3.56	2.35702	0.383	MAP2K6,RELA,MAP3K14,MYD88,TNFAIP3,IRAK3,NFKB2,MAPK13,IL33,UBD,TLR2,LY96,IL36G,JUN,TLR5,IL1RN,TICAM1,TLR1,CD14,TLR3,LBP,ELK1,MAP4K4
Illumina	GSNAP	Relaxin Signaling	3.48	-1.4596	0.319	RELA,PDE12,GNB5,PDE4A,KLB,FGFR3,GNB4,JUN,GNAT1,PDE7B,PDE3B,ADCY5,MRAS,AKT3,TDP2,NOS2,NFKBIB,APEX1,GUCY1B3,PIK3C2B,PIK3C2A,PDE4C,PDE9A,GNA12,PIK3C2G,ADCY6,NFKB2,GAB1,IRS1,NPR1,ADCY1,PRKAG2,PDE5A,PDE8B,ELK1,NPR2,GNAL,MMP9
Illumina	GSNAP	Superpathway of Melatonin Degradation	3.38	NA	0.404	UGT2B28,CYP1A1,CYP4F8,SULT1C2,Cyp2c40 (includes others),UGT2B17,CYP2U1,UGT2B10,CSGALNACT1,Sult1d1,B4GAT1,SULT1E1,UGT2A3,CYP3A5,Ugt1a7c,CYP2A6 (includes others),CYP2B6,SULT1B1,CYP2C8
Illumina	GSNAP	phagosome formation	3.21	NA	0.327	MRC1,PLA2R1,NOTUM,FCGR2B,RHOH,KLB,Tlr12,FGFR3,RHOD,TLR1,RHOU,PRKCE,PLCB1,TLR3,PRKD3,PRKCA,MARCO,PIK3C2B,PRKCQ,PIK3C2A,RHOC,MRC2,ITGA2,PIK3C2G,PLCG1,TLR2,GAB1,RND3,TLR5,IRS1,Tlr13,PRKCB
Illumina	GSNAP	Hepatic Fibrosis / Hepatic Stellate Cell Activation	3.18	NA	0.307	RELA,CTGF,ICAM1,PDGFA,MYH11,COL4A2,PDGFC,COL15A1,FAS,TGFBR2,IL1R2,TIMP1,NGFR,FIGF,ECE1,LBP,KLF12,SERPINE1,TIMP2,VCAM1,COL4A1,TNFRSF1A,COL12A1,MYH14,IGFBP5,MMP2,NFKB2,IL1R1,IL18RAP,FGF1,MYL9,LY96,CD14,KDR,PDGFD,A2M,COL25A1,MMP9,AGTR1
Illumina	GSNAP	Glioma Invasiveness Signaling	3.1	-0.625543	0.359	TIMP3,PIK3C2B,PIK3C2A,F2R,RHOC,PIK3C2G,PLAUR,MMP2,KLB,RHOH,ITGB3,FGFR3,GAB1,RND3,TIMP1,RHOD,IRS1,RHOU,CD44,MRAS,ITGB5,MMP9,TIMP2
Illumina	GSNAP	Role of Osteoblasts, Osteoclasts and Chondrocytes in Rheumatoid Arthritis	3.09	NA	0.29	MAP2K6,RELA,Naip1 (includes others),BMP4,PTK2B,FZD1,KLB,WNT2,ITGB3,IL1R2,FGFR3,TRADD,IL36G,CASP9,JUN,NGFR,MMP8,AKT3,NFKBIB,ADAMTS5,ALPL,ADAMTS4,PIK3C2B,MAP3K14,PIK3C2A,SMAD9,WNT9B,TNFRSF1A,WNT9A,ITGA2,PIK3C2G,IKBKE,IL1R1,TCF7L1,IL7,BMP5,XIAP,IL18RAP,IL33,FZD8,FZD4,GAB1,IL1RN,IRS1,BMP7,Tcf7,FZD7
Illumina	GSNAP	Human Embryonic Stem Cell Pluripotency	2.96	NA	0.317	BMP4,PDGFA,BDNF,FZD1,PDGFC,KLB,WNT2,TGFBR2,FGFR3,LEFTY1,NTRK1,MRAS,SPHK1,AKT3,PIK3C2B,PIK3C2A,S1PR5,WNT9B,WNT9A,PIK3C2G,TCF7L1,BMP5,INHBA,S1PR3,FZD8,FZD4,GAB1,IRS1,BMP7,PDGFD,Tcf7,FZD7
Illumina	GSNAP	TREM1 Signaling	2.87	0.229416	0.373	RELA,Naip1 (includes others),TREM1,ICAM1,MYD88,CIITA,PLCG1,CD83,NFKB2,STAT3,FCGR2B,Tlr12,TLR2,TLR5,NLRP12,TLR1,Tlr13,AKT3,TLR3
Illumina	GSNAP	LXR/RXR Activation	2.87	-2.44949	0.319	ABCG8,RELA,ABCG5,ABCA1,IL1R2,IL36G,ITIH4,NGFR,SAA1,CYP7A1,S100A8,TLR3,LBP,NOS2,HPX,MLXIPL,TNFRSF1A,IL1R1,PCYOX1,NFKB2,IL18RAP,IL33,RXRG,LY96,SREBF1,IL1RN,CD14,ACACA,FGA,MMP9
Illumina	GSNAP	Communication between Innate and Adaptive Immune Cells	2.72	NA	0.412	HLA-A,CD4,IL15,CD83,Tlr12,Ccl9,IL33,TLR2,IL36G,TLR5,IL1RN,TLR1,Tlr13,TLR3
Illumina	GSNAP	p53 Signaling	2.63	0.96225	0.309	SNAI2,GADD45B,GADD45G,PLAGL1,KLB,FAS,CHEK1,FGFR3,JUN,KAT2B,GADD45A,THBS1,COQ8A,AKT3,TNFRSF10A,CHEK2,PRKDC,PIK3C2B,PIK3C2A,PIK3C2G,APAF1,PERP,BIRC5,SERPINE2,BCL2L1,GAB1,IRS1,E2F1,CDKN1A,PML
Illumina	GSNAP	Acute Phase Response Signaling	2.54	3.88771	0.283	MAP2K6,RELA,SOCS3,Saa3,SERPINA3,MAPK13,FGG,SERPIND1,TRADD,IL36G,SOD2,JUN,ITIH4,APCS,NGFR,SAA1,MRAS,AKT3,FGB,OSMR,LBP,NFKBIB,SERPINE1,MAP3K14,HPX,TNFRSF1A,MYD88,IKBKE,NFKB2,IL1R1,STAT3,CEBPB,SAA2-SAA4,IL33,KLKB1,HP,IL1RN,CRP,ELK1,FGA,A2M
Illumina	GSNAP	Thyroid Hormone Metabolism II (via Conjugation and/or Degradation)	2.51	NA	0.44	UGT2B28,SULT1E1,SULT1C2,UGT2A3,UGT2B17,Ugt1a7c,UGT2B10,CSGALNACT1,Sult1d1,SULT1B1,B4GAT1
Illumina	GSNAP	Role of IL-17A in Psoriasis	2.47	NA	0.714	S100A9,CCL20,S100A8,IL17RA,CXCL6
Illumina	GSNAP	GÎ±q Signaling	2.46	-2.05798	0.287	RELA,PTK2B,GNB5,RHOH,KLB,FGFR3,GNB4,GYS1,RHOD,GPLD1,RHOU,MRAS,AKT3,PRKCE,PLCB1,NFKBIB,PRKD3,ADRA1B,PRKCA,PIK3C2B,PRKCQ,PIK3C2A,RHOC,RGS16,PIK3C2G,PLCG1,IKBKE,NFKB2,GYS2,PLD4,GAB1,RND3,IRS1,ELK1,ADRA1A,AGTR1,PRKCB
Illumina	GSNAP	PXR/RXR Activation	2.43	NA	0.345	RELA,ABCB1,CES3,ABCC2,HMGCS2,PAPSS2,ABCB9,CYP3A5,ALDH3A2,NR1I3,CYP7A1,PRKAG2,AKT3,G6PC,CYP2A6 (includes others),CYP2B6,SLCO1B3,CYP2C8,PPARGC1A
Illumina	GSNAP	HIF1Î± Signaling	2.38	NA	0.304	MMP7,MAPK15,MMP15,MAPK13,PDGFC,KLB,LDHB,FGFR3,JUN,MMP8,SLC2A2,MRAS,AKT3,FIGF,MMP12,NOS2,APEX1,MMP19,SLC2A5,PIK3C2B,PIK3C2A,MAPK4,PIK3C2G,MMP2,GAB1,IRS1,LDHA,MMP9
Illumina	GSNAP	Type II Diabetes Mellitus Signaling	2.36	-0.392232	0.295	RELA,SOCS3,PKLR,KLB,FGFR3,TRADD,SLC2A2,NGFR,PRKAA2,AKT3,PRKCE,NFKBIB,PRKD3,PRKCA,MAP3K14,PIK3C2B,PRKCQ,PIK3C2A,TNFRSF1A,PIK3C2G,IKBKE,CEBPB,NFKB2,SMPD2,GAB1,IRS1,PRKAG2,SLC27A1,ADIPOR2,ACSL1,PRKCB
Illumina	GSNAP	Coagulation System	2.36	0.27735	0.394	KLKB1,F2R,SERPINA5,F13A1,PLAUR,FGB,FGA,SERPINE1,THBD,F3,A2M,FGG,SERPIND1
Illumina	GSNAP	Xenobiotic Metabolism Signaling	2.33	NA	0.259	UGT2B28,CAMK1D,MAPK13,FGFR3,CYP3A5,ALDH3A2,Ugt1a7c,PPM1L,MRAS,CHST11,FMO4,PRKD3,ALDH1B1,MAP3K14,PIK3C2B,PRKCQ,UGT2B17,FMO2,MAP3K13,ALDH8A1,NFKB2,SULT1E1,GAB1,PPP2R3A,IRS1,ALDH18A1,HS3ST6,CYP2B6,MAP2K6,RELA,ABCC2,KLB,GSTT2/GSTT2B,HSP90B1,CES1,ALDH1A3,NR1I3,PRKCE,FMO1,NOS2,CITED2,PRKCA,ABCB1,CYP1A1,PIK3C2A,SULT1C2,MAP3K6,NQO1,PIK3C2G,UGT2B10,Sult1d1,EIF2AK3,SULT1B1,CYP2C8,PPARGC1A,PRKCB
Illumina	GSNAP	Gustation Pathway	2.33	NA	0.333	P2RY4,PDE4C,PDE9A,PDE12,ADCY6,PDE4A,SCNN1A,LPAR6,PDE7B,ADCY5,PDE3B,ADCY1,PRKAG2,PDE5A,P2RY12,TDP2,PDE8B,P2RY1,APEX1,P2RX3
Illumina	GSNAP	Axonal Guidance Signaling	2.32	NA	0.244	DPYSL2,BMP4,UNC5B,GNB5,CXCL12,SEMA6B,SEMA4F,NCK1,ADAM8,FGFR3,GNB4,SEMA3D,GNAT1,MRAS,FIGF,PLCB1,ABLIM2,ADAMTS5,PRKD3,ADAMTS4,EPHA7,PIK3C2B,TUBB3,NGEF,PRKCQ,WNT9A,EPHA1,TUBB2A,PTCH1,MMP2,ADAMTS9,MYL9,GAB1,IRS1,PDGFD,GNAL,MME,MMP7,LRRC4C,ADAMTS7,ARPC1B,BDNF,PDGFA,NOTUM,FZD1,PDGFC,KLB,BCAR1,WNT2,SEMA4C,SEMA6C,TUBB2B,RHOD,MMP8,NGFR,NTRK1,PRKCE,AKT3,SHANK2,ACE,PRKCA,PLXNC1,PIK3C2A,WNT9B,GNA12,ITGA2,PIK…
Illumina	GSNAP	Sphingosine-1-phosphate Signaling	2.27	-1.82574	0.294	PTK2B,PDGFA,NOTUM,CASP4,PDGFC,RHOH,KLB,FGFR3,CASP9,RHOD,ADCY5,SPHK1,RHOU,PLCB1,AKT3,PIK3C2B,PIK3C2A,S1PR5,RHOC,GNA12,ADCY6,PIK3C2G,PLCG1,SMPD2,S1PR3,GAB1,RND3,IRS1,ADCY1,PDGFD
Illumina	GSNAP	Serotonin Degradation	2.25	NA	0.347	UGT2B28,ALDH1B1,SULT1C2,UGT2B17,ADH1C,UGT2B10,CSGALNACT1,Sult1d1,B4GAT1,ADH7,SULT1E1,UGT2A3,ALDH1A3,Ugt1a7c,ALDH3A2,SULT1B1,ADH4
Illumina	GSNAP	IL-17A Signaling in Fibroblasts	2.2	NA	0.407	RELA,JUN,LCN2,CEBPD,IKBKE,NFKB2,CEBPB,MAPK13,IL17RA,NFKBIB,NFKBIZ
Illumina	GSNAP	Biotin-carboxyl Carrier Protein Assembly	2.19	NA	1	ACACB,HLCS,ACACA
Illumina	GSNAP	NF-ÎºB Signaling	2.15	-1.26491	0.27	MAP2K6,RELA,BMP4,TNFAIP3,KLB,TGFBR2,FGFR3,IL1R2,TRADD,TNIP1,IL36G,NGFR,TLR1,NTRK1,MRAS,AKT3,TDP2,TLR3,NFKBIB,PIK3C2B,MAP3K14,PRKCQ,PIK3C2A,TNFRSF1A,MYD88,RELB,PIK3C2G,IRAK3,NFKB2,IL1R1,TLR2,IL33,GHR,GAB1,TLR5,IL1RN,IRS1,ZAP70,KDR,MAP4K4,PRKCB
Illumina	GSNAP	LPS-stimulated MAPK Signaling	2.11	-0.208514	0.304	MAP2K6,RELA,PIK3C2B,MAP3K14,PRKCQ,PIK3C2A,PIK3C2G,IKBKE,NFKB2,MAPK13,KLB,FGFR3,JUN,GAB1,IRS1,MRAS,PRKCE,CD14,LBP,ELK1,NFKBIB,PRKD3,PRKCB,PRKCA
Illumina	GSNAP	eNOS Signaling	2.1	-3.27165	0.284	SLC7A1,HSPA5,PDGFC,KLB,FGFR3,HSP90B1,CASP9,ADCY5,PRKAA2,FIGF,AKT3,PRKCE,PRKD3,GUCY1B3,PRKCA,PIK3C2B,PRKCQ,PIK3C2A,PIK3C2G,ADCY6,PLCG1,HSPA2,AQP9,LPAR6,GAB1,LPAR1,IRS1,ADCY1,PRKAG2,KDR,PRKCB
Illumina	GSNAP	Dendritic Cell Maturation	2.07	0.174078	0.276	RELA,ICAM1,HLA-A,NOTUM,LTB,CD83,MAPK13,FCGR2B,KLB,FGFR3,IL36G,NGFR,AKT3,PLCB1,ATF4,TLR3,NFKBIB,MAP3K14,PIK3C2B,PIK3C2A,TNFRSF1A,MYD88,RELB,IL15,PIK3C2G,PLCG1,IKBKE,NFKB2,TLR2,IL33,GAB1,ZBTB12,IL1RN,IRS1,HLA-DOB
Illumina	GSNAP	IL-17 Signaling	2.07	NA	0.313	MAP2K6,RELA,MAP3K14,PIK3C2B,PIK3C2A,PIK3C2G,MAPK13,CEBPB,IL17RA,KLB,FGFR3,JUN,GAB1,TIMP1,IRS1,CRP,MRAS,AKT3,ELK1,NOS2,MAPKAPK2
Illumina	GSNAP	Role of IL-17A in Arthritis	2.06	NA	0.327	MAP2K6,RELA,PIK3C2B,PIK3C2A,PIK3C2G,CCL20,MAPK13,NFKB2,IL17RA,KLB,CXCL6,FGFR3,GAB1,IRS1,RPS6KA1,NOS2,MAPKAPK2,NFKBIB
Illumina	GSNAP	Acetone Degradation I (to Methylglyoxal)	2.05	NA	0.429	CYP1A1,CYP4F8,Cyp2c40 (includes others),FAM213B,CYP3A5,CYP2U1,CYP2A6 (includes others),CYP2B6,CYP2C8
Illumina	GSNAP	P2Y Purigenic Receptor Signaling Pathway	2.04	-2.04265	0.282	RELA,GNB5,NOTUM,KLB,ITGB3,FGFR3,GNB4,JUN,ADCY5,MRAS,PLCB1,AKT3,PRKCE,ATF4,PRKD3,PRKCA,PIK3C2B,PRKCQ,P2RY4,PIK3C2A,PIK3C2G,ADCY6,PLCG1,NFKB2,GAB1,IRS1,ADCY1,PRKAG2,P2RY12,P2RY1,PRKCB
Illumina	STAR	Granulocyte Adhesion and Diapedesis	8.1	NA	0.424	MMP7,SELL,ICAM1,MMP15,CXCL12,CCL20,CLDN7,Cxcl9,ITGB3,IL1R2,IL36G,CXCL13,CXCR2,Ccl2,MMP8,NGFR,EZR,Ccl6,MMP19,CSF3R,VCAM1,SELE,Cxcl11,C5AR1,TNFRSF1A,ITGA2,FPR2,ITGA6,MMP2,IL1R1,CXCL6,IL18RAP,Ccl9,IL33,IL18,ITGAM,SELP,CLDN1,IL1RN,CLDN14,Ccl7,MMP9
Illumina	STAR	Role of Macrophages, Fibroblasts and Endothelial Cells in Rheumatoid Arthritis	6.83	NA	0.319	SOCS3,CXCL12,Tlr12,IL1R2,FGFR3,MRAS,FIGF,PLCB1,ATF4,NFKBIB,PRKD3,ADAMTS4,MAP3K14,PIK3C2B,SELE,PRKCQ,WNT9A,PPP3CC,STAT3,IL7,IL33,TLR2,IL18,GAB1,IL1RN,IRS1,PDGFD,Tcf7,MAP2K6,RELA,ICAM1,FRZB,PDGFA,CEBPD,NOTUM,IL17RA,PDGFC,KLB,WNT2,IL36G,JUN,F2RL1,NGFR,CEBPA,PRKCE,TLR3,NOS2,MAPKAPK2,PRKCA,VCAM1,C5AR1,PIK3C2A,TNFRSF1A,MYD88,IL15,DAAM1,PIK3C2G,PLCG1,IKBKE,IRAK3,IL1R1,TCF7L1,CEBPB,IL18RAP,CEBPE,IL16,FZD…
Illumina	STAR	Hepatic Cholestasis	6.67	NA	0.385	ABCG8,RELA,ABCG5,SLC10A1,ABCC2,CYP8B1,IL1R2,IL36G,JUN,ADCY5,NGFR,SLC10A2,ABCC1,PPRC1,CYP7A1,PRKCE,LBP,NFKBIB,PRKD3,SLCO1B3,PRKCA,MAP3K14,ABCB1,PRKCQ,TNFRSF1A,MYD88,ADCY6,IKBKE,IRAK3,NFKB2,IL1R1,IL18RAP,IL33,IL18,LY96,SLCO3A1,IL1RN,SREBF1,ADCY1,PRKAG2,CD14,PRKCB
Illumina	STAR	Agranulocyte Adhesion and Diapedesis	6.18	NA	0.388	SELL,MMP7,ICAM1,MMP15,CXCL12,CCL20,CLDN7,MYH11,Cxcl9,IL36G,CXCL13,CXCR2,Ccl2,EZR,MMP8,Ccl6,MMP19,VCAM1,SELE,Cxcl11,C5AR1,TNFRSF1A,ITGA2,ITGA6,MMP2,IL1R1,CXCL6,Ccl9,MYL9,IL33,IL18,SELP,CLDN1,IL1RN,CLDN14,ACTG1,Ccl7,MMP9
Illumina	STAR	LPS/IL-1 Mediated Inhibition of RXR Function	5.86	4.04145	0.333	ABCG8,HMGCS2,ABCA1,ABCB9,IL1R2,ALDH3A2,CHST11,CYP2A6 (includes others),FMO4,SLCO1B3,ALDH1B1,FMO2,ALDH8A1,PAPSS2,IL33,IL18,SULT1E1,IL1RN,CD14,ALDH18A1,SLC27A1,HS3ST6,CYP2B6,CYP4A11,GSTP1,ABCG5,SLC10A1,ABCC2,GSTT2/GSTT2B,IL36G,JUN,ALDH1A3,NGFR,NR1I3,CYP7A1,PPARGC1B,FABP4,FMO1,LBP,ABCB1,SULT1C2,TNFRSF1A,MYD88,IL1R1,Sult1d1,IL18RAP,LY96,ALDH1L2,SREBF1,ACSL1,SULT1B1,CYP2C8,PPARGC1A
Illumina	STAR	IL-6 Signaling	5.1	2.33333	0.355	MAP2K6,RELA,SOCS3,SRF,MAPK13,KLB,IL1R2,FGFR3,IL36G,JUN,NGFR,MRAS,LBP,NFKBIB,MAPKAPK2,PIK3C2B,ABCB1,MAP3K14,PIK3C2A,TNFRSF1A,PIK3C2G,IKBKE,NFKB2,IL1R1,STAT3,CEBPB,IL18RAP,IL33,IL18,GAB1,IL1RN,IRS1,CRP,CD14,HSPB7,ELK1,A2M,MAP4K4
Illumina	STAR	G-Protein Coupled Receptor Signaling	4.93	NA	0.309	ENPP6,PDE12,ADRB3,FGFR3,PDE7B,ADCY5,MRAS,PLCB1,TDP2,ATF4,NFKBIB,APEX1,ADRA1B,PIK3C2B,STAT3,PDE4B,NFKB2,S1PR3,GAB1,NPR3,IRS1,RPS6KA1,AGTR1,FYN,RELA,PTK2B,DUSP6,PDE4A,RGS12,KLB,PDE3B,CXCR2,PRKCE,HCAR2,PTGER4,ADRB2,PRKCA,PTGIR,PIK3C2A,PDE4C,PDE9A,FPR2,ADCY6,PIK3C2G,RGS16,IKBKE,LPAR1,VIPR1,PTH1R,ADCY1,PRKAG2,PDE5A,PDE8B,ADRA1A,PRKCB
Illumina	STAR	IL-10 Signaling	4.91	NA	0.434	CCR1,MAP2K6,RELA,MAP3K14,SOCS3,IKBKE,NFKB2,STAT3,MAPK13,IL1R1,FCGR2B,IL18RAP,IL33,IL1R2,IL18,IL36G,JUN,IL1RN,CD14,LBP,ELK1,NFKBIB,MAP4K4
Illumina	STAR	Nicotine Degradation II	4.36	NA	0.435	UGT2B28,CYP1A1,CYP4F8,Cyp2c40 (includes others),FMO2,UGT2B17,CYP2U1,UGT2B10,B4GAT1,ADH7,UGT2A3,Ugt1a7c,CYP2A6 (includes others),FMO1,CYP2B6,AOX1,FMO4,Aox3,CYP2C8,CYP2S1
Illumina	STAR	Relaxin Signaling	4.3	-1.22474	0.328	ENPP6,RELA,PDE12,GNB5,PDE4A,NOS3,KLB,FGFR3,JUN,GNAT1,PDE7B,PDE3B,ADCY5,MRAS,TDP2,NOS2,NFKBIB,APEX1,GUCY1B3,PIK3C2B,PIK3C2A,PDE4C,GUCY1A3,PDE9A,GNA12,PIK3C2G,ADCY6,NFKB2,PDE4B,GAB1,IRS1,NPR1,ADCY1,PRKAG2,PDE5A,PDE8B,ELK1,NPR2,MMP9
Illumina	STAR	Altered T Cell and B Cell Signaling in Rheumatoid Arthritis	3.97	NA	0.422	RELA,MAP3K14,HLA-A,RELB,IL15,CD79A,NFKB2,FAS,Tlr12,IL33,TLR2,IL36G,IL18,CXCL13,TLR5,IL1RN,Tlr13,HLA-DOB,TLR3
Illumina	STAR	LXR/RXR Activation	3.6	-2.2	0.33	ABCG8,RELA,ABCG5,ABCA1,IL1R2,IL36G,ITIH4,NGFR,SAA1,CYP7A1,S100A8,TLR3,LBP,NOS2,HPX,MLXIPL,TNFRSF1A,IL1R1,PCYOX1,NFKB2,IL18RAP,IL33,RXRG,LY96,IL18,SREBF1,IL1RN,CD14,ACACA,FGA,MMP9
Illumina	STAR	Melatonin Degradation I	3.58	NA	0.409	UGT2B28,CYP1A1,CYP4F8,SULT1C2,Cyp2c40 (includes others),UGT2B17,CYP2U1,UGT2B10,Sult1d1,B4GAT1,SULT1E1,UGT2A3,Ugt1a7c,CYP2A6 (includes others),CYP2B6,SULT1B1,CYP2C8,CYP2S1
Illumina	STAR	IL-8 Signaling	3.54	-1.0435	0.287	RELA,ANGPT2,ICAM1,PTK2B,GNB5,PDGFC,KLB,ITGB3,RAB11FIP2,FGFR3,JUN,CXCR2,RHOD,GPLD1,RHOU,MRAS,FIGF,PRKCE,NFKBIB,RHOF,PRKD3,TEK,LASP1,ITGB5,PRKCA,PIK3C2B,NOX4,VCAM1,PRKCQ,PIK3C2A,ANGPT1,RHOC,GNA12,PIK3C2G,IKBKE,MMP2,IRAK3,MYL9,PLD4,BCL2L1,ITGAM,GAB1,RND3,IRS1,KDR,MAP4K4,MMP9,PRKCB
Illumina	STAR	Nicotine Degradation III	3.49	NA	0.415	UGT2B28,CYP1A1,CYP4F8,Cyp2c40 (includes others),UGT2B17,CYP2U1,UGT2B10,B4GAT1,ADH7,UGT2A3,Ugt1a7c,CYP2A6 (includes others),AOX1,CYP2B6,Aox3,CYP2C8,CYP2S1
Illumina	STAR	cAMP-mediated signaling	3.45	-0.845154	0.304	AKAP12,ENPP6,CAMK1D,PDE12,DUSP6,PDE4A,RGS12,ADRB3,PDE7B,CXCR2,ADCY5,PDE3B,ATF4,TDP2,APEX1,HCAR2,PTGER4,ADRB2,AKAP5,PTGIR,PDE4C,PDE9A,FPR2,ADCY6,STAT3,PPP3CC,PDE4B,S1PR3,VIPR1,NPR3,LPAR1,ADCY1,CREM,PTH1R,PDE5A,PDE8B,RPS6KA1,AGTR1
Illumina	STAR	Toll-like Receptor Signaling	3.43	2.35702	0.367	MAP2K6,RELA,MAP3K14,MYD88,IRAK3,NFKB2,MAPK13,IL33,UBD,TLR2,IL18,LY96,IL36G,JUN,TLR5,IL1RN,TICAM1,CD14,TLR3,LBP,ELK1,MAP4K4
Illumina	STAR	Hepatic Fibrosis / Hepatic Stellate Cell Activation	3.3	NA	0.299	RELA,CTGF,ICAM1,PDGFA,MYH11,COL4A2,PDGFC,COL15A1,FAS,IL1R2,TIMP1,NGFR,FIGF,ECE1,LBP,KLF12,SERPINE1,TIMP2,VCAM1,COL4A1,TNFRSF1A,COL12A1,IGFBP5,MMP2,NFKB2,IL1R1,IL18RAP,FGF1,MYL9,MET,LY96,CD14,KDR,PDGFD,A2M,COL25A1,MMP9,AGTR1
Illumina	STAR	Superpathway of Melatonin Degradation	3.16	NA	0.383	UGT2B28,CYP1A1,CYP4F8,SULT1C2,Cyp2c40 (includes others),UGT2B17,CYP2U1,UGT2B10,Sult1d1,B4GAT1,SULT1E1,UGT2A3,Ugt1a7c,CYP2A6 (includes others),CYP2B6,SULT1B1,CYP2C8,CYP2S1
Illumina	STAR	Coagulation System	3.09	0.534522	0.424	KLKB1,F2R,SERPINA5,F13A1,PLAUR,VWF,FGB,FGA,SERPINE1,THBD,F3,A2M,FGG,SERPIND1
Illumina	STAR	Xenobiotic Metabolism Signaling	3.05	NA	0.264	UGT2B28,CAMK1D,MAPK13,FGFR3,ALDH3A2,Ugt1a7c,PPM1L,MRAS,CHST11,FMO4,PRKD3,ALDH1B1,MAP3K9,MAP3K14,PIK3C2B,PRKCQ,FMO2,UGT2B17,MAP3K13,ALDH8A1,NFKB2,SULT1E1,GAB1,PPP2R3A,IRS1,ALDH18A1,HS3ST6,CYP2B6,GSTP1,MAP2K6,RELA,ABCC2,KLB,GSTT2/GSTT2B,HSP90B1,CES1,ALDH1A3,NR1I3,PRKCE,FMO1,NOS2,CITED2,PRKCA,ABCB1,CYP1A1,PIK3C2A,SULT1C2,MAP3K6,PIK3C2G,UGT2B10,Sult1d1,ALDH1L2,EIF2AK3,SULT1B1,CYP2C8,PPARGC1A,PRKCB
Illumina	STAR	eNOS Signaling	3.04	-3.15682	0.303	SLC7A1,HSPA5,NOS3,PDGFC,KLB,FGFR3,HSP90B1,CASP9,LPAR2,ADCY5,PRKAA2,FIGF,PRKCE,PRKD3,GUCY1B3,PRKCA,PIK3C2B,PRKCQ,PIK3C2A,GUCY1A3,PIK3C2G,ADCY6,PLCG1,HSPA2,AQP9,LPAR6,GAB1,LPAR1,IRS1,ADCY1,PRKAG2,KDR,PRKCB
Illumina	STAR	Role of Osteoblasts, Osteoclasts and Chondrocytes in Rheumatoid Arthritis	3.01	NA	0.278	MAP2K6,RELA,PTK2B,FRZB,KLB,WNT2,ITGB3,IL1R2,FGFR3,IL36G,CASP9,JUN,NGFR,MMP8,NFKBIB,ADAMTS5,ALPL,ADAMTS4,PIK3C2B,MAP3K14,PIK3C2A,SMAD9,TNFRSF1A,WNT9A,ITGA2,PIK3C2G,IKBKE,IL1R1,TCF7L1,PPP3CC,TNFRSF11A,IL7,BMP10,XIAP,IL18RAP,IL33,FZD8,IL18,FZD4,GAB1,IL1RN,IRS1,BMP7,Tcf7,FZD7
Illumina	STAR	Gustation Pathway	2.99	NA	0.35	ENPP6,P2RY4,PDE4C,PDE9A,PDE12,ADCY6,PDE4A,PDE4B,SCNN1A,LPAR6,PDE7B,ADCY5,PDE3B,ADCY1,PRKAG2,PDE5A,TDP2,P2RY1,PDE8B,APEX1,P2RX3
Illumina	STAR	Acute Phase Response Signaling	2.96	4.11597	0.283	MAP2K6,RELA,SOCS3,Saa3,SERPINA3,MAPK13,FGG,SERPIND1,IL36G,SOD2,JUN,ITIH4,APCS,NGFR,SAA1,MRAS,FGB,OSMR,LBP,NFKBIB,SERPINE1,MAP3K14,HPX,TNFRSF1A,MYD88,VWF,IKBKE,NFKB2,IL1R1,STAT3,CEBPB,SAA2-SAA4,IL33,KLKB1,HP,IL18,IL1RN,CRP,ELK1,FGA,A2M
Illumina	STAR	phagosome formation	2.9	NA	0.306	MRC1,PLA2R1,NOTUM,FCGR2B,KLB,Tlr12,FGFR3,RHOD,RHOU,PRKCE,PLCB1,TLR3,RHOF,PRKD3,PRKCA,MARCO,PIK3C2B,PRKCQ,PIK3C2A,RHOC,ITGA2,PIK3C2G,PLCG1,TLR2,GAB1,RND3,TLR5,IRS1,Tlr13,PRKCB
Illumina	STAR	Colorectal Cancer Metastasis Signaling	2.8	-0.866025	0.264	MSH3,GNB5,Tlr12,FGFR3,CASP9,ADCY5,MRAS,FIGF,RALGDS,PIK3C2B,WNT9A,MMP2,STAT3,NFKB2,TLR2,BCL2L1,RND3,GAB1,IRS1,Tcf7,RELA,MMP7,MMP15,KLB,PDGFC,WNT2,JUN,RHOD,MMP8,RHOU,TLR3,RHOF,NOS2,PTGER4,MMP19,PIK3C2A,RHOC,TNFRSF1A,ADCY6,PIK3C2G,TCF7L1,BIRC5,FZD8,FZD4,MSH2,TLR5,ADCY1,PRKAG2,Tlr13,MMP9,FZD7
Illumina	STAR	LPS-stimulated MAPK Signaling	2.73	0	0.316	MAP2K6,RELA,PIK3C2B,MAP3K14,PRKCQ,PIK3C2A,PIK3C2G,SRF,IKBKE,NFKB2,MAPK13,KLB,FGFR3,JUN,GAB1,IRS1,MRAS,PRKCE,CD14,LBP,ELK1,NFKBIB,PRKD3,PRKCB,PRKCA
Illumina	STAR	Inhibition of Matrix Metalloproteases	2.69	NA	0.44	MMP7,TIMP1,RECK,MMP8,THBS2,MMP15,MMP2,A2M,MMP9,MMP19,TIMP2
Illumina	STAR	p53 Signaling	2.65	0.784465	0.299	GADD45B,SNAI2,GADD45G,PLAGL1,KLB,FAS,CHEK1,FGFR3,JUN,KAT2B,GADD45A,THBS1,COQ8A,TNFRSF10A,CHEK2,PRKDC,PIK3C2B,PIK3C2A,PIK3C2G,APAF1,PERP,BIRC5,SERPINE2,BCL2L1,GAB1,IRS1,E2F1,CDKN1A,PML
Illumina	STAR	tRNA Splicing	2.61	NA	0.414	ENPP6,PDE7B,PDE4C,PDE9A,PDE3B,PDE12,PDE4A,PDE5A,TDP2,PDE8B,PDE4B,APEX1
Illumina	STAR	Glioma Invasiveness Signaling	2.59	-1.09109	0.328	PIK3C2B,PIK3C2A,F2R,RHOC,PIK3C2G,PLAUR,MMP2,KLB,ITGB3,FGFR3,GAB1,RND3,TIMP1,RHOD,IRS1,RHOU,MRAS,RHOF,ITGB5,MMP9,TIMP2
Illumina	STAR	Nitric Oxide Signaling in the Cardiovascular System	2.58	-2.6	0.306	SLC7A1,NOS3,PDGFC,ATP2A2,KLB,ADRB3,FGFR3,HSP90B1,PDE3B,PRKCE,FIGF,PRKD3,GUCY1B3,PRKCA,PIK3C2B,PRKCQ,PIK3C2A,GUCY1A3,PIK3C2G,CACNA1A,GAB1,IRS1,PRKAG2,PDE5A,KDR,PRKCB
Illumina	STAR	Role of IL-17A in Psoriasis	2.57	NA	0.714	S100A9,CCL20,S100A8,IL17RA,CXCL6
Illumina	STAR	GÎ±q Signaling	2.56	-2.05798	0.279	RELA,PTK2B,GNB5,KLB,FGFR3,GYS1,RHOD,GPLD1,RHOU,MRAS,PRKCE,PLCB1,RHOF,NFKBIB,PRKD3,ADRA1B,PRKCA,PIK3C2B,PRKCQ,PIK3C2A,RHOC,RGS16,PIK3C2G,PLCG1,IKBKE,PPP3CC,NFKB2,GYS2,PLD4,GAB1,RND3,IRS1,ELK1,ADRA1A,AGTR1,PRKCB
Illumina	STAR	Serotonin Degradation	2.48	NA	0.347	UGT2B28,ALDH1B1,SULT1C2,UGT2B17,ADH1C,UGT2B10,Sult1d1,B4GAT1,ADH7,SULT1E1,ALDH1L2,UGT2A3,ALDH1A3,Ugt1a7c,ALDH3A2,SULT1B1,ADH4
Illumina	STAR	Communication between Innate and Adaptive Immune Cells	2.42	NA	0.382	TLR2,IL33,IL18,IL36G,TLR5,IL1RN,HLA-A,CD4,IL15,Tlr13,TLR3,Ccl9,Tlr12
Illumina	STAR	IL-17A Signaling in Fibroblasts	2.37	NA	0.407	RELA,JUN,LCN2,CEBPD,IKBKE,NFKB2,CEBPB,MAPK13,IL17RA,NFKBIB,NFKBIZ
Illumina	STAR	Corticotropin Releasing Hormone Signaling	2.36	-0.852803	0.307	PRKCQ,GUCY1A3,BDNF,PTCH1,ADCY6,PLCG1,MAPK13,NOS3,JUN,ADCY5,NPR1,ADCY1,PRKAG2,ATF4,PRKCE,JUND,ELK1,NOS2,NPR2,PRKD3,GUCY1B3,PRKCB,PRKCA
Illumina	STAR	Role of IL-17A in Arthritis	2.28	NA	0.327	MAP2K6,RELA,PIK3C2B,PIK3C2A,PIK3C2G,CCL20,MAPK13,NFKB2,IL17RA,KLB,CXCL6,FGFR3,GAB1,IRS1,RPS6KA1,NOS2,MAPKAPK2,NFKBIB
Illumina	STAR	PPAR Signaling	2.28	-3.12772	0.303	RELA,MAP3K14,TNFRSF1A,PDGFA,IKBKE,NFKB2,IL1R1,PDGFC,IL18RAP,IL33,IL1R2,IL18,HSP90B1,IL36G,JUN,IL1RN,NGFR,MRAS,NFKBIB,PDGFD,MAP4K4,CITED2,PPARGC1A
Illumina	STAR	Growth Hormone Signaling	2.26	-2.13201	0.306	PIK3C2B,SOCS3,PRKCQ,PIK3C2A,PIK3C2G,SRF,IGFALS,PLCG1,STAT3,KLB,FGFR3,GHR,GAB1,IRS1,CEBPA,PRKCE,RPS6KA1,ELK1,PRKD3,A2M,PRKCB,PRKCA
Illumina	STAR	Biotin-carboxyl Carrier Protein Assembly	2.25	NA	1	ACACB,HLCS,ACACA
Illumina	STAR	Role of Cytokines in Mediating Communication between Immune Cells	2.22	NA	0.625	IL33,IL18,IL36G,IL1RN,IL15
Illumina	STAR	Role of Hypercytokinemia/hyperchemokinemia in the Pathogenesis of Influenza	2.2	NA	0.545	CCR1,IL33,IL18,IL36G,IL1RN,IL15
Illumina	STAR	Dopamine Degradation	2.19	NA	0.429	ALDH1B1,SULT1E1,SULT1C2,ALDH1L2,ALDH1A3,COMT,ALDH3A2,Sult1d1,SULT1B1
Illumina	STAR	Cholecystokinin/Gastrin-mediated Signaling	2.16	NA	0.293	MAP2K6,PRKCQ,PTK2B,RHOC,GNA12,SRF,BCAR1,IL33,IL18,IL36G,JUN,RND3,IL1RN,RHOD,CREM,RHOU,MRAS,PRKCE,PLCB1,ELK1,RHOF,PRKD3,PRKCB,PRKCA
Illumina	STAR	p38 MAPK Signaling	2.16	3.41121	0.293	MAP2K6,TIFA,DDIT3,TNFRSF1A,SRF,IRAK3,MAPK13,IL1R1,FAS,IL18RAP,IL33,IL1R2,IL18,IL36G,H3F3A/H3F3B,IL1RN,MAPT,ATF4,HSPB7,MAP4K1,RPS6KA1,ELK1,PLA2G12B,MAPKAPK2
Illumina	STAR	HMGB1 Signaling	2.14	0.19245	0.28	MAP2K6,RELA,ICAM1,MAPK13,KLB,FGFR3,JUN,KAT2B,RHOD,NGFR,MRAS,RHOU,RHOF,SERPINE1,PIK3C2B,SELE,VCAM1,PIK3C2A,RHOC,TNFRSF1A,PIK3C2G,IL1R1,NFKB2,IL18,GAB1,RND3,IRS1,ELK1
Illumina	STAR	Thyroid Hormone Metabolism II (via Conjugation and/or Degradation)	2.13	NA	0.4	UGT2B28,SULT1E1,SULT1C2,UGT2A3,UGT2B17,Ugt1a7c,UGT2B10,Sult1d1,SULT1B1,B4GAT1
Illumina	STAR	Atherosclerosis Signaling	2.11	NA	0.297	RELA,VCAM1,SELE,ICAM1,PDGFA,PLA2R1,CXCL12,NFKB2,PCYOX1,PDGFC,F3,TNFRSF12A,IL33,IL18,IL36G,SELP,IL1RN,S100A8,PLA2G12B,PDGFD,TNFSF14,MMP9
Illumina	STAR	Macropinocytosis Signaling	2.11	-2.84019	0.297	MRC1,PIK3C2B,PRKCQ,PIK3C2A,PDGFA,PIK3C2G,PLCG1,PDGFC,KLB,ITGB3,FGFR3,MET,GAB1,IRS1,MRAS,PRKCE,CD14,PDGFD,PRKD3,ITGB5,PRKCB,PRKCA
Illumina	STAR	Aryl Hydrocarbon Receptor Signaling	2.11	0.447214	0.272	RELA,NFIX,POLA1,RBL1,FAS,CHEK1,TGM2,GSTT2/GSTT2B,HSP90B1,JUN,ALDH1A3,ALDH3A2,RARB,CHEK2,ALDH1B1,CYP1A1,RBL2,NFIC,ALDH8A1,APAF1,CDK6,NFKB2,RXRG,CCNE1,ALDH1L2,E2F1,CDKN1A,ALDH18A1,HSPB7,DHFR,GSTP1
Illumina	STAR	Angiopoietin Signaling	2.09	-1.1547	0.3	RELA,PIK3C2B,ANGPT2,GRB14,PIK3C2A,ANGPT1,PIK3C2G,IKBKE,NFKB2,NCK1,NOS3,KLB,BIRC5,FGFR3,TNIP1,CASP9,GAB1,IRS1,MRAS,NFKBIB,TEK
Illumina	STAR	HIF1Î± Signaling	2.08	NA	0.283	MMP7,MAPK15,MMP15,MAPK13,NOS3,PDGFC,KLB,LDHB,FGFR3,JUN,MMP8,SLC2A2,MRAS,FIGF,NOS2,APEX1,MMP19,SLC2A5,PIK3C2B,PIK3C2A,PIK3C2G,MMP2,GAB1,IRS1,LDHA,MMP9
Illumina	STAR	Axonal Guidance Signaling	2.04	NA	0.229	DPYSL2,UNC5B,GNB5,CXCL12,SEMA6B,SEMA4F,NCK1,ADAM8,FGFR3,SEMA3D,GNAT1,MRAS,FIGF,PLCB1,ABLIM2,ADAMTS5,PRKD3,ADAMTS4,EPHA7,PIK3C2B,NGEF,TUBB3,PRKCQ,WNT9A,EPHA1,SEMA5A,TUBB2A,PTCH1,MMP2,PPP3CC,ADAMTS9,BMP10,MYL9,MET,GAB1,IRS1,PDGFD,MME,FYN,MMP7,ADAMTS7,ARPC1B,BDNF,PDGFA,NOTUM,PDGFC,KLB,BCAR1,WNT2,SEMA4C,SEMA6C,RHOD,MMP8,NGFR,PRKCE,RASSF5,ACE,PRKCA,ADAMTS13,PLXNC1,PIK3C2A,GNA12,ITGA2,PIK3C2G,PLCG1,EFN…
Illumina	STAR	Protein Kinase A Signaling	2.02	-1.90516	0.234	ENPP6,DUSP8,PTPN23,PDE12,GNB5,LIPE,NOS3,GYS1,PDE7B,ADCY5,TDP2,PLCB1,ATF4,NFKBIB,APEX1,PRKD3,PRKCQ,PPP1R1B,PTCH1,NFKB2,PPP3CC,PDE4B,PTP4A1,GYS2,MYL9,EPM2A,H3F3A/H3F3B,PYGM,PTPRB,CREM,Tcf7,KDELR2,AKAP12,RELA,PTK2B,PTPN2,DUSP6,NOTUM,MYLK3,PDE4A,MYLK,PHKA2,PDE3B,NGFR,PTPN1,PRKCE,PTPRT,PRKCA,AKAP5,PDE4C,PDE9A,ADCY6,PLCG1,PYGL,TCF7L1,Ptprd,PPP1R3D,ADCY1,CDC14B,PRKAG2,PDE5A,IHH,PDE8B,ELK1,PRKCB
Illumina	STAR	Cellular Effects of Sildenafil (Viagra)	2.01	NA	0.296	PDE4C,GUCY1A3,ADCY6,NOTUM,PDE4A,PLCG1,MYLK,MYH11,PDE4B,NOS3,CACNA1A,MYL9,PDE3B,ADCY5,ADCY1,PRKAG2,PDE5A,CACNG7,PLCB1,ACTG1,GUCY1B3
Illumina	STAR+Bowtie2	Granulocyte Adhesion and Diapedesis	7.73	NA	0.424	MMP7,SELL,ICAM1,MMP15,CXCL12,CCL20,CLDN7,Cxcl9,ITGB3,IL1R2,IL36G,CXCL13,CXCR2,Ccl2,MMP8,EZR,MMP12,Ccl6,MMP19,CSF3R,VCAM1,SELE,Cxcl11,C5AR1,TNFRSF1A,ITGA2,FPR2,MMP2,IL1R1,CXCL6,IL18RAP,Ccl9,SELPLG,IL33,IL18,ITGAM,SELP,CLDN1,IL1RN,CLDN14,Ccl7,MMP9
Illumina	STAR+Bowtie2	Role of Macrophages, Fibroblasts and Endothelial Cells in Rheumatoid Arthritis	6.35	NA	0.319	SOCS3,CXCL12,LTB,IL18R1,Tlr12,IL1R2,FGFR3,MRAS,FIGF,PLCB1,ATF4,TRAF5,NFKBIB,PRKD3,ADAMTS4,MAP3K14,PIK3C2B,SELE,PRKCQ,WNT9A,STAT3,IL33,TLR2,IL18,GAB1,IL1RN,IRS1,SFRP1,PDGFD,Tcf7,MAP2K6,RELA,ICAM1,FRZB,PDGFA,CEBPD,NOTUM,IL17RA,PDGFC,KLB,WNT2,IL36G,JUN,CEBPA,PRKCE,AKT3,TLR3,NOS2,PRKCA,VCAM1,C5AR1,PIK3C2A,TNFRSF1A,MYD88,IL15,DAAM1,PIK3C2G,PLCG1,IKBKE,IRAK3,IL1R1,TCF7L1,CEBPB,IL18RAP,CEBPE,IL16,FZD8,F…
Illumina	STAR+Bowtie2	Hepatic Cholestasis	6.33	NA	0.385	ABCG8,RELA,ABCG5,SLC10A1,ABCC2,CYP8B1,IL1R2,IL36G,JUN,ADCY5,SLC10A2,PPRC1,CYP7A1,PRKCE,LBP,NFKBIB,PRKD3,SLCO1B3,PRKCA,ABCB1,MAP3K14,PRKCQ,TNFRSF1A,MYD88,ADCY6,SLCO1A2,IKBKE,IRAK3,NFKB2,IL1R1,IL18RAP,IL33,IL18,LY96,SLCO3A1,IL1RN,SREBF1,ADCY1,PRKAG2,TGFB3,CD14,PRKCB
Illumina	STAR+Bowtie2	G-Protein Coupled Receptor Signaling	5.94	NA	0.331	ADRA2B,PDE12,ADRB3,FGFR3,PDE7B,ADCY5,CNR2,RGS10,MRAS,PLCB1,TDP2,ATF4,NFKBIB,APEX1,ADRA1B,PIK3C2B,GRM8,STAT3,PDE4B,NFKB2,S1PR3,GAB1,NPR3,IRS1,RPS6KA1,AGTR1,GNAL,RELA,PTK2B,DUSP6,PDE4A,RGS12,KLB,CXCR2,PDE3B,AKT3,PRKCE,HCAR2,PTGER4,ADRB2,PRKCA,PTGIR,PIK3C2A,PDE4C,PDE9A,FPR2,ADCY6,PIK3C2G,RGS16,IKBKE,LPAR1,VIPR1,PTH1R,ADCY1,PRKAG2,PDE5A,PDE8B,ADRA1A,PRKCB
Illumina	STAR+Bowtie2	Agranulocyte Adhesion and Diapedesis	5.87	NA	0.388	SELL,MMP7,ICAM1,MMP15,CXCL12,CCL20,CLDN7,Cxcl9,IL36G,CXCL13,CXCR2,Ccl2,EZR,MMP8,MMP12,Ccl6,MMP19,VCAM1,SELE,Cxcl11,C5AR1,TNFRSF1A,ITGA2,MMP2,IL1R1,CXCL6,Ccl9,SELPLG,MYL9,IL33,IL18,SELP,CLDN1,IL1RN,CLDN14,ACTG1,Ccl7,MMP9
Illumina	STAR+Bowtie2	LPS/IL-1 Mediated Inhibition of RXR Function	5.86	4.04145	0.34	ABCG8,HMGCS2,ABCA1,ABCB9,IL1R2,CYP3A5,ALDH3A2,CHST11,CYP2A6 (includes others),FMO4,SLCO1B3,ALDH1B1,FMO2,ACSL6,ALDH8A1,SLCO1A2,PAPSS2,IL33,IL18,SULT1E1,IL1RN,CD14,ALDH18A1,SLC27A1,HS3ST6,CYP2B6,CYP4A11,GSTP1,ABCG5,SLC10A1,ABCC2,GSTT2/GSTT2B,IL36G,JUN,ALDH1A3,NR1I3,CYP7A1,PPARGC1B,FABP4,FMO1,LBP,ALDH5A1,ABCB1,SULT1C2,TNFRSF1A,MYD88,IL1R1,Sult1d1,IL18RAP,LY96,SREBF1,ACSL1,SULT1B1,CYP2C8
Illumina	STAR+Bowtie2	IL-10 Signaling	4.71	NA	0.434	CCR1,MAP2K6,RELA,MAP3K14,SOCS3,IKBKE,NFKB2,STAT3,MAPK13,IL1R1,FCGR2B,IL18RAP,IL33,IL1R2,IL18,IL36G,JUN,IL1RN,CD14,LBP,ELK1,NFKBIB,MAP4K4
Illumina	STAR+Bowtie2	IL-6 Signaling	4.41	1.85934	0.346	MAP2K6,RELA,SOCS3,SRF,MAPK13,KLB,IL1R2,FGFR3,IL36G,JUN,MRAS,AKT3,LBP,NFKBIB,PIK3C2B,ABCB1,MAP3K14,PIK3C2A,TNFRSF1A,PIK3C2G,IKBKE,NFKB2,IL1R1,STAT3,CEBPB,IL18RAP,IL33,IL18,GAB1,IL1RN,IRS1,CRP,CD14,HSPB7,ELK1,A2M,MAP4K4
Illumina	STAR+Bowtie2	Relaxin Signaling	4.39	-1.4	0.336	RELA,PDE12,GNB5,PDE4A,NOS3,KLB,FGFR3,JUN,GNAT1,PDE7B,PDE3B,ADCY5,MRAS,AKT3,TDP2,NOS2,NFKBIB,APEX1,GUCY1B3,PIK3C2B,PIK3C2A,PDE4C,GUCY1A3,PDE9A,GNA12,PIK3C2G,ADCY6,NFKB2,PDE4B,GAB1,IRS1,NPR1,ADCY1,PRKAG2,PDE5A,PDE8B,ELK1,NPR2,GNAL,MMP9
Illumina	STAR+Bowtie2	cAMP-mediated signaling	4.21	-1.1209	0.328	ADRA2B,AKAP12,CAMK1D,PDE12,DUSP6,PDE4A,RGS12,ADRB3,PDE7B,CXCR2,ADCY5,PDE3B,CNR2,RGS10,ATF4,TDP2,APEX1,HCAR2,PTGER4,ADRB2,AKAP5,PTGIR,PDE4C,GRM8,PDE9A,FPR2,ADCY6,STAT3,PDE4B,S1PR3,VIPR1,NPR3,LPAR1,ADCY1,CREM,PTH1R,PDE5A,PDE8B,RPS6KA1,GNAL,AGTR1
Illumina	STAR+Bowtie2	Altered T Cell and B Cell Signaling in Rheumatoid Arthritis	3.8	NA	0.422	RELA,MAP3K14,HLA-A,RELB,IL15,LTB,CD79A,NFKB2,FAS,Tlr12,IL33,TLR2,IL36G,IL18,CXCL13,TLR5,IL1RN,Tlr13,TLR3
Illumina	STAR+Bowtie2	Toll-like Receptor Signaling	3.71	2.06474	0.383	MAP2K6,RELA,MAP3K14,MYD88,TNFAIP3,IRAK3,NFKB2,MAPK13,IL33,UBD,TLR2,IL18,LY96,IL36G,JUN,TLR5,IL1RN,TICAM1,CD14,TLR3,LBP,ELK1,MAP4K4
Illumina	STAR+Bowtie2	Nicotine Degradation II	3.65	NA	0.413	CYP1A1,CYP4F8,Cyp2c40 (includes others),FMO2,UGT2B17,CYP2U1,UGT2B10,B4GAT1,ADH7,UGT2A3,CYP3A5,Ugt1a7c,CYP2A6 (includes others),FMO1,CYP2B6,AOX1,FMO4,Aox3,CYP2C8
Illumina	STAR+Bowtie2	Coagulation System	3.53	0.258199	0.455	F11,KLKB1,F2R,SERPINA5,F13A1,PLAUR,VWF,FGB,FGA,SERPINE1,THBD,F3,A2M,FGG,SERPIND1
Illumina	STAR+Bowtie2	Colorectal Cancer Metastasis Signaling	3.27	-0.70014	0.28	MSH3,GNB5,Tlr12,TGFBR2,FGFR3,CASP9,ADCY5,MRAS,FIGF,RALGDS,PIK3C2B,WNT9A,MMP2,STAT3,NFKB2,TLR2,BCL2L1,RND3,GAB1,IRS1,TGFB3,Tcf7,RELA,MMP7,MMP15,PDGFC,KLB,WNT2,JUN,RHOD,MMP8,RHOU,AKT3,TLR3,MMP12,NOS2,PTGER4,MMP19,PIK3C2A,RHOC,TNFRSF1A,ADCY6,PIK3C2G,TCF7L1,BIRC5,FZD8,FZD4,MSH2,TLR5,ADCY1,PRKAG2,Tlr13,MMP9,FZD7
Illumina	STAR+Bowtie2	IL-8 Signaling	3.26	-1.34164	0.287	RELA,ANGPT2,ICAM1,PTK2B,GNB5,PDGFC,KLB,ITGB3,RAB11FIP2,FGFR3,JUN,CXCR2,RHOD,GPLD1,RHOU,MRAS,FIGF,PRKCE,AKT3,NFKBIB,PRKD3,TEK,LASP1,ITGB5,PRKCA,PIK3C2B,NOX4,VCAM1,PRKCQ,PIK3C2A,ANGPT1,RHOC,GNA12,PIK3C2G,IKBKE,MMP2,IRAK3,MYL9,PLD4,BCL2L1,ITGAM,GAB1,RND3,IRS1,KDR,MAP4K4,MMP9,PRKCB
Illumina	STAR+Bowtie2	Inhibition of Matrix Metalloproteases	3.19	NA	0.48	MMP7,TIMP1,RECK,MMP8,THBS2,MMP15,MMP2,MMP12,A2M,MMP9,MMP19,TIMP2
Illumina	STAR+Bowtie2	eNOS Signaling	3.15	-3.28634	0.312	SLC7A1,HSPA5,NOS3,PDGFC,KLB,FGFR3,HSP90B1,CASP9,LPAR2,ADCY5,PRKAA2,FIGF,AKT3,PRKCE,PRKD3,GUCY1B3,PRKCA,PIK3C2B,PRKCQ,PIK3C2A,GUCY1A3,PIK3C2G,ADCY6,PLCG1,HSPA2,AQP9,LPAR6,GAB1,LPAR1,IRS1,ADCY1,PRKAG2,KDR,PRKCB
Illumina	STAR+Bowtie2	p53 Signaling	3.12	1.13389	0.32	SNAI2,GADD45B,GADD45G,PLAGL1,KLB,FAS,CHEK1,FGFR3,KAT2B,JUN,GADD45A,THBS1,COQ8A,AKT3,TNFRSF10A,CHEK2,PRKDC,PIK3C2B,PIK3C2A,PIK3C2G,PERP,APAF1,BIRC5,SERPINE2,BCL2L1,GAB1,IRS1,E2F1,CDKN1A,PML,DRAM1
Illumina	STAR+Bowtie2	LXR/RXR Activation	3.02	-2.04124	0.319	ABCG8,RELA,ABCG5,ABCA1,IL1R2,IL36G,ITIH4,SAA1,CYP7A1,S100A8,TLR3,LBP,NOS2,HPX,MLXIPL,TNFRSF1A,IL1R1,PCYOX1,NFKB2,IL18RAP,IL33,RXRG,LY96,IL18,SREBF1,IL1RN,CD14,ACACA,FGA,MMP9
Illumina	STAR+Bowtie2	Role of Osteoblasts, Osteoclasts and Chondrocytes in Rheumatoid Arthritis	3.02	NA	0.284	MAP2K6,RELA,BMP4,PTK2B,FRZB,KLB,WNT2,ITGB3,IL18R1,IL1R2,FGFR3,IL36G,CASP9,JUN,MMP8,AKT3,TRAF5,NFKBIB,ADAMTS5,ALPL,ADAMTS4,PIK3C2B,MAP3K14,PIK3C2A,SMAD9,TNFRSF1A,WNT9A,ITGA2,PIK3C2G,IKBKE,IL1R1,TCF7L1,BMP5,BMP10,IL18RAP,IL33,FZD8,IL18,FZD4,GAB1,IL1RN,IRS1,BMP7,SFRP1,Tcf7,FZD7
Illumina	STAR+Bowtie2	Melatonin Degradation I	2.93	NA	0.386	CYP1A1,CYP4F8,SULT1C2,Cyp2c40 (includes others),UGT2B17,CYP2U1,UGT2B10,Sult1d1,B4GAT1,SULT1E1,UGT2A3,CYP3A5,Ugt1a7c,CYP2A6 (includes others),CYP2B6,SULT1B1,CYP2C8
Illumina	STAR+Bowtie2	HIF1Î± Signaling	2.85	NA	0.315	MMP7,MAPK15,MMP15,MAPK13,NOS3,PDGFC,KLB,LDHB,FGFR3,JUN,SLC2A2,MMP8,MRAS,AKT3,FIGF,MMP12,NOS2,APEX1,MMP19,SLC2A5,PIK3C2B,PIK3C2A,MAPK4,PIK3C2G,MMP2,GAB1,IRS1,LDHA,MMP9
Illumina	STAR+Bowtie2	Nicotine Degradation III	2.84	NA	0.39	CYP1A1,CYP4F8,Cyp2c40 (includes others),UGT2B17,CYP2U1,UGT2B10,B4GAT1,ADH7,UGT2A3,CYP3A5,Ugt1a7c,CYP2A6 (includes others),AOX1,CYP2B6,Aox3,CYP2C8
Illumina	STAR+Bowtie2	Human Embryonic Stem Cell Pluripotency	2.79	NA	0.307	BMP4,KLK3,PDGFA,BDNF,PDGFC,KLB,WNT2,TGFBR2,FGFR3,MRAS,SPHK1,AKT3,PIK3C2B,PIK3C2A,S1PR5,WNT9A,PIK3C2G,TCF7L1,BMP5,INHBA,BMP10,S1PR3,FZD8,FZD4,GAB1,IRS1,TGFB3,BMP7,PDGFD,Tcf7,FZD7
Illumina	STAR+Bowtie2	Xenobiotic Metabolism Signaling	2.76	NA	0.264	CAMK1D,MAPK13,FGFR3,CYP3A5,ALDH3A2,Ugt1a7c,PPM1L,MRAS,CHST11,FMO4,PRKD3,ALDH1B1,MAP3K9,MAP3K14,PIK3C2B,PRKCQ,FMO2,UGT2B17,MAP3K13,ALDH8A1,NFKB2,SULT1E1,GAB1,PPP2R3A,IRS1,ALDH18A1,HS3ST6,CYP2B6,GSTP1,MAP2K6,RELA,ABCC2,KLB,GSTT2/GSTT2B,HSP90B1,CES1,ALDH1A3,NR1I3,PRKCE,FMO1,NOS2,CITED2,ALDH5A1,PRKCA,ABCB1,CYP1A1,PIK3C2A,SULT1C2,MAP3K6,NQO1,PIK3C2G,UGT2B10,Sult1d1,EIF2AK3,SULT1B1,CYP2C8,PRKCB
Illumina	STAR+Bowtie2	Hepatic Fibrosis / Hepatic Stellate Cell Activation	2.76	NA	0.291	RELA,ICAM1,CTGF,PDGFA,COL4A2,PDGFC,COL15A1,FAS,TGFBR2,IL1R2,TIMP1,FIGF,ECE1,LBP,SERPINE1,KLF12,TIMP2,VCAM1,COL4A1,TNFRSF1A,COL12A1,IGFBP5,MMP2,NFKB2,IL1R1,IL18RAP,FGF1,MYL9,LY96,TGFB3,CD14,KDR,PDGFD,A2M,COL25A1,MMP9,AGTR1
Illumina	STAR+Bowtie2	Nitric Oxide Signaling in the Cardiovascular System	2.75	-2.74563	0.318	SLC7A1,NOS3,PDGFC,ATP2A2,KLB,ADRB3,FGFR3,HSP90B1,PDE3B,AKT3,PRKCE,FIGF,PRKD3,GUCY1B3,PRKCA,PIK3C2B,PRKCQ,PIK3C2A,GUCY1A3,PIK3C2G,CACNA1A,GAB1,IRS1,PRKAG2,PDE5A,KDR,PRKCB
Illumina	STAR+Bowtie2	Acute Phase Response Signaling	2.72	3.77297	0.283	MAP2K6,RELA,SOCS3,Saa3,SERPINA3,MAPK13,FGG,SERPIND1,IL36G,SOD2,JUN,ITIH4,APCS,SAA1,MRAS,AKT3,FGB,OSMR,LBP,NFKBIB,SERPINE1,MAP3K14,HPX,TNFRSF1A,MYD88,VWF,IKBKE,NFKB2,IL1R1,STAT3,CEBPB,SAA2-SAA4,IL33,KLKB1,HP,IL18,IL1RN,CRP,ELK1,FGA,A2M
Illumina	STAR+Bowtie2	phagosome formation	2.7	NA	0.306	MRC1,PLA2R1,NOTUM,FCGR2B,KLB,Tlr12,FGFR3,RHOD,RHOU,PRKCE,PLCB1,TLR3,PRKD3,PRKCA,MARCO,PIK3C2B,PRKCQ,PIK3C2A,RHOC,MRC2,ITGA2,PIK3C2G,PLCG1,TLR2,GAB1,RND3,TLR5,IRS1,Tlr13,PRKCB
Illumina	STAR+Bowtie2	Angiopoietin Signaling	2.63	-1.06904	0.329	RELA,PIK3C2B,PAK4,ANGPT2,GRB14,PIK3C2A,ANGPT1,PIK3C2G,IKBKE,NFKB2,NCK1,NOS3,KLB,BIRC5,FGFR3,TNIP1,CASP9,GAB1,IRS1,MRAS,AKT3,NFKBIB,TEK
Illumina	STAR+Bowtie2	Superpathway of Melatonin Degradation	2.57	NA	0.362	CYP1A1,CYP4F8,SULT1C2,Cyp2c40 (includes others),UGT2B17,CYP2U1,UGT2B10,Sult1d1,B4GAT1,SULT1E1,UGT2A3,CYP3A5,Ugt1a7c,CYP2A6 (includes others),CYP2B6,SULT1B1,CYP2C8
Illumina	STAR+Bowtie2	LPS-stimulated MAPK Signaling	2.56	0	0.316	MAP2K6,RELA,PIK3C2B,MAP3K14,PRKCQ,PIK3C2A,PIK3C2G,SRF,IKBKE,NFKB2,MAPK13,KLB,FGFR3,JUN,GAB1,IRS1,MRAS,PRKCE,CD14,LBP,ELK1,NFKBIB,PRKD3,PRKCB,PRKCA
Illumina	STAR+Bowtie2	Role of IL-17A in Psoriasis	2.52	NA	0.714	S100A9,CCL20,S100A8,IL17RA,CXCL6
Illumina	STAR+Bowtie2	Gustation Pathway	2.44	NA	0.333	P2RY4,PDE4C,PDE9A,PDE12,ADCY6,PDE4A,PDE4B,SCNN1A,LPAR6,PDE7B,ADCY5,PDE3B,ADCY1,PRKAG2,PDE5A,TDP2,PDE8B,P2RY1,APEX1,P2RX3
Illumina	STAR+Bowtie2	Androgen Biosynthesis	2.41	NA	0.6	CYP17A1,SRD5A2,HSD3B1,Hsd3b4 (includes others),AKR1C3,SRD5A1
Illumina	STAR+Bowtie2	Retinoate Biosynthesis I	2.35	NA	0.435	SDR9C7,ADH7,Akr1b10,DHRS3,AKR1C3,ALDH1A3,RDH16,ADH1C,ALDH8A1,ADH4
Illumina	STAR+Bowtie2	Communication between Innate and Adaptive Immune Cells	2.32	NA	0.382	TLR2,IL33,IL18,IL36G,TLR5,IL1RN,HLA-A,CD4,IL15,Tlr13,TLR3,Ccl9,Tlr12
Illumina	STAR+Bowtie2	IL-17A Signaling in Fibroblasts	2.27	NA	0.407	RELA,JUN,LCN2,CEBPD,IKBKE,NFKB2,CEBPB,MAPK13,IL17RA,NFKBIB,NFKBIZ
Illumina	STAR+Bowtie2	Lymphotoxin Î² Receptor Signaling	2.26	-0.5	0.323	RELA,MAP3K14,PIK3C2B,VCAM1,PIK3C2A,RELB,PIK3C2G,APAF1,LTB,IKBKE,NFKB2,KLB,FGFR3,BCL2L1,CASP9,GAB1,IRS1,AKT3,TRAF5,TNFSF14
Illumina	STAR+Bowtie2	Biotin-carboxyl Carrier Protein Assembly	2.22	NA	1	ACACB,HLCS,ACACA
Illumina	STAR+Bowtie2	Corticotropin Releasing Hormone Signaling	2.21	-0.852803	0.307	PRKCQ,GUCY1A3,BDNF,PTCH1,ADCY6,PLCG1,MAPK13,NOS3,JUN,ADCY5,NPR1,ADCY1,PRKAG2,ATF4,PRKCE,JUND,ELK1,NOS2,NPR2,PRKD3,GUCY1B3,PRKCB,PRKCA
Illumina	STAR+Bowtie2	Factors Promoting Cardiogenesis in Vertebrates	2.17	NA	0.317	NOX4,BMP4,PRKCQ,SMAD9,TCF7L1,BMP5,BMP10,ACVR1B,TGFBR2,FZD8,CCNE1,FZD4,TGFB3,PRKCE,BMP7,Tcf7,PRKD3,FZD7,PRKCA,PRKCB
Illumina	STAR+Bowtie2	PXR/RXR Activation	2.16	NA	0.327	RELA,ABCB1,CES3,ABCC2,HMGCS2,PAPSS2,ABCB9,CYP3A5,ALDH3A2,NR1I3,CYP7A1,PRKAG2,AKT3,G6PC,CYP2A6 (includes others),CYP2B6,SLCO1B3,CYP2C8
Illumina	STAR+Bowtie2	Role of Cytokines in Mediating Communication between Immune Cells	2.16	NA	0.625	IL33,IL18,IL36G,IL1RN,IL15
Illumina	STAR+Bowtie2	TREM1 Signaling	2.15	0.242536	0.333	RELA,TREM1,ICAM1,MYD88,CIITA,PLCG1,NFKB2,STAT3,FCGR2B,Tlr12,TLR2,IL18,TLR5,NLRP12,Tlr13,AKT3,TLR3
Illumina	STAR+Bowtie2	Role of Hypercytokinemia/hyperchemokinemia in the Pathogenesis of Influenza	2.14	NA	0.545	CCR1,IL33,IL18,IL36G,IL1RN,IL15
Illumina	STAR+Bowtie2	Growth Hormone Signaling	2.12	-2.13201	0.306	PIK3C2B,SOCS3,PRKCQ,PIK3C2A,PIK3C2G,SRF,IGFALS,PLCG1,STAT3,KLB,FGFR3,GHR,GAB1,IRS1,CEBPA,PRKCE,RPS6KA1,ELK1,PRKD3,A2M,PRKCB,PRKCA
Illumina	STAR+Bowtie2	Acetone Degradation I (to Methylglyoxal)	2.11	NA	0.429	CYP1A1,CYP4F8,Cyp2c40 (includes others),FAM213B,CYP3A5,CYP2U1,CYP2A6 (includes others),CYP2B6,CYP2C8
Illumina	STAR+Bowtie2	Glioma Invasiveness Signaling	2.09	-1.34164	0.312	PIK3C2B,PIK3C2A,F2R,RHOC,PIK3C2G,PLAUR,MMP2,KLB,ITGB3,FGFR3,GAB1,RND3,TIMP1,RHOD,IRS1,RHOU,MRAS,ITGB5,MMP9,TIMP2
IonTorrent	GSNAP	Granulocyte Adhesion and Diapedesis	8.64	NA	0.434	MMP7,SELL,ICAM1,MMP15,CXCL12,CCL20,CLDN7,Cxcl9,ITGB3,IL1R2,IL36G,CXCL13,CXCR2,Ccl2,MMP8,NGFR,EZR,Ccl6,CCL19,MMP19,CSF3R,VCAM1,Cxcl11,C5AR1,TNFRSF1A,PF4,ITGA2,CKLF,ITGA6,IL1R1,CXCL6,Ccl9,SELPLG,IL33,ITGAM,CLDN8,SELP,IL1RN,CLDN1,CLDN14,Ccl7,CLDN3,MMP9
IonTorrent	GSNAP	Agranulocyte Adhesion and Diapedesis	7.7	NA	0.418	SELL,MMP7,ICAM1,MMP15,CXCL12,CCL20,CLDN7,Cxcl9,IL36G,CXCL13,CXCR2,Ccl2,EZR,MMP8,Ccl6,CCL19,MMP19,VCAM1,Cxcl11,C5AR1,TNFRSF1A,PF4,MYH14,ITGA2,CKLF,ITGA6,IL1R1,CXCL6,Ccl9,SELPLG,MYL9,IL33,CLDN8,SELP,CLDN1,IL1RN,CLDN14,ACTG1,Ccl7,CLDN3,MMP9
IonTorrent	GSNAP	Hepatic Cholestasis	5.73	NA	0.367	ABCG8,ABCG5,SLC10A1,ABCC2,SLC22A7,CYP8B1,IL1R2,IL36G,JUN,ADCY5,RARA,SLC10A2,ABCC1,NGFR,PPRC1,CYP7A1,PRKCE,LBP,NFKBIB,PRKD3,PRKCA,MAP3K14,PRKCQ,TNFRSF1A,MYD88,ADCY6,IKBKE,IRAK3,NFKB2,IL1R1,IL33,LY96,SLCO3A1,IL1RN,SREBF1,ADCY1,PRKAG2,CD14,IRAK2,PRKCB
IonTorrent	GSNAP	Role of Macrophages, Fibroblasts and Endothelial Cells in Rheumatoid Arthritis	4.28	NA	0.283	SOCS3,CXCL12,Tlr12,IL18R1,IL1R2,FGFR3,MRAS,ATF4,TRAF5,NFKBIB,PRKD3,ADAMTS4,MAP3K14,PIK3C2B,PRKCQ,WNT9A,STAT3,TLR2,IL33,GAB1,IL1RN,IRS1,PDGFD,Tcf7,MAP2K6,ICAM1,PDGFA,NOTUM,CEBPD,IL17RA,PDGFC,KLB,WNT2,TRADD,IL36G,JUN,NGFR,CEBPA,PRKCE,TLR3,NOS2,MAPKAPK2,PRKCA,VCAM1,C5AR1,PIK3C2A,TNFRSF1A,MYD88,IL15,DAAM1,PIK3C2G,PLCG1,IKBKE,IRAK3,IL1R1,TCF7L1,CEBPE,FZD8,FZD4,TLR5,Tlr13,IRAK2,PRKCB,FZD7
IonTorrent	GSNAP	G-Protein Coupled Receptor Signaling	3.68	NA	0.287	ADRA2B,PDE12,ADRB3,FGFR3,PDE7B,ADCY5,CNR2,RGS10,MRAS,ATF4,NFKBIB,APEX1,ADRA1B,PIK3C2B,STAT3,NFKB2,S1PR3,GAB1,NPR3,RAP1GAP,IRS1,RPS6KA1,AGTR1,PTK2B,DUSP6,PDE4A,RGS12,KLB,PDE3B,CXCR2,PRKCE,HCAR2,PRKCA,ADRB2,PIK3C2A,PDE4C,PDE9A,ADCY6,PIK3C2G,RGS16,IKBKE,P2RY14,VIPR1,PTH1R,ADCY1,PRKAG2,P2RY12,PDE5A,PDE8B,ADRA1A,PRKCB
IonTorrent	GSNAP	LPS/IL-1 Mediated Inhibition of RXR Function	3.48	3.54475	0.289	ABCG8,ABCG5,SLC10A1,ABCC2,HMGCS2,ABCA1,ABCB9,IL1R2,GSTT2/GSTT2B,IL36G,JUN,ALDH1A3,RARA,ALDH3A2,NGFR,NR1I3,CYP7A1,FABP4,PPARGC1B,CHST11,CYP2A6 (includes others),FMO1,LBP,FMO4,ALDH1B1,SULT1C2,FMO2,TNFRSF1A,MYD88,ALDH8A1,IL1R1,Sult1d1,PAPSS2,IL33,LY96,SULT1E1,IL1RN,SREBF1,CD14,SLC27A1,ALDH18A1,CYP2B6,HS3ST6,CYP4A11,ACSL1,PPARGC1A
IonTorrent	GSNAP	eNOS Signaling	3.36	-3.8996	0.312	HSPA14,HSPA1A/HSPA1B,SLC7A1,HSPA5,PDGFC,KLB,FGFR3,CCNA2,HSP90B1,CASP9,LPAR2,ADCY5,PRKAA2,PRKCE,PRKD3,GUCY1B3,PRKCA,PIK3C2B,CHRNA4,PRKCQ,PIK3C2A,GUCY1A3,PIK3C2G,ADCY6,PLCG1,HSPA2,AQP9,LPAR6,GAB1,IRS1,ADCY1,PRKAG2,KDR,PRKCB
IonTorrent	GSNAP	Relaxin Signaling	3.24	-1.4596	0.303	GUCY2C,PDE12,GNB5,PDE4A,KLB,FGFR3,JUN,GNAT1,PDE7B,PDE3B,ADCY5,MRAS,NOS2,NFKBIB,APEX1,GNG12,GUCY1B3,PIK3C2B,PIK3C2A,PDE4C,GUCY1A3,PDE9A,GNA12,PIK3C2G,ADCY6,NFKB2,GAB1,IRS1,NPR1,ADCY1,PRKAG2,PDE5A,PDE8B,ELK1,NPR2,MMP9
IonTorrent	GSNAP	Coagulation System	3.08	0.534522	0.424	KLKB1,F8,F2R,F13A1,PLAUR,VWF,FGB,FGA,SERPINE1,THBD,F3,A2M,FGG,SERPIND1
IonTorrent	GSNAP	IL-8 Signaling	2.97	-0.92582	0.275	ANGPT2,ICAM1,PTK2B,GNB5,PDGFC,KLB,ITGB3,RAB11FIP2,FGFR3,JUN,CXCR2,RHOD,GPLD1,RHOU,MRAS,PRKCE,NFKBIB,RHOF,PRKD3,TEK,LASP1,ITGB5,GNG12,PRKCA,PIK3C2B,NOX4,VCAM1,PRKCQ,PIK3C2A,ANGPT1,RHOC,GNA12,PIK3C2G,IKBKE,IRAK3,MYL9,BCL2L1,ITGAM,GAB1,RND3,IRS1,KDR,MAP4K4,MMP9,IRAK2,PRKCB
IonTorrent	GSNAP	Altered T Cell and B Cell Signaling in Rheumatoid Arthritis	2.94	NA	0.378	MAP3K14,CD79B,HLA-A,RELB,IL15,NFKB2,FAS,Tlr12,IL33,TLR2,IL36G,CXCL13,TLR5,IL1RN,Tlr13,HLA-DOB,TLR3
IonTorrent	GSNAP	IL-10 Signaling	2.9	NA	0.358	CCR1,MAP2K6,SOCS3,MAP3K14,IKBKE,NFKB2,STAT3,IL1R1,FCGR2B,IL33,IL1R2,IL36G,JUN,IL1RN,CD14,LBP,ELK1,NFKBIB,MAP4K4
IonTorrent	GSNAP	phagosome formation	2.89	NA	0.306	MRC1,PLA2R1,NOTUM,FCGR2B,KLB,Tlr12,FGFR3,RHOD,RHOU,PRKCE,TLR3,RHOF,PRKD3,PRKCA,MARCO,PIK3C2B,PRKCQ,PIK3C2A,RHOC,MRC2,ITGA2,PIK3C2G,PLCG1,TLR2,GAB1,RND3,TLR5,IRS1,Tlr13,PRKCB
IonTorrent	GSNAP	Toll-like Receptor Signaling	2.58	1.88562	0.333	MAP2K6,MAP3K14,MYD88,TNFAIP3,IRAK3,NFKB2,IL33,TLR2,LY96,IL36G,JUN,TLR5,IL1RN,TICAM1,CD14,TLR3,LBP,ELK1,MAP4K4,IRAK2
IonTorrent	GSNAP	Role of IL-17A in Psoriasis	2.57	NA	0.714	S100A9,CCL20,S100A8,IL17RA,CXCL6
IonTorrent	GSNAP	LXR/RXR Activation	2.54	-2.13201	0.298	ABCG8,ABCG5,ABCA1,IL1R2,IL36G,ITIH4,NGFR,SAA1,CYP7A1,S100A8,TLR3,LBP,NOS2,HPX,MLXIPL,TNFRSF1A,IL1R1,PCYOX1,NFKB2,IL33,RXRG,LY96,SREBF1,IL1RN,CD14,ACACA,FGA,MMP9
IonTorrent	GSNAP	Androgen Biosynthesis	2.47	NA	0.6	CYP17A1,SRD5A2,HSD3B1,Hsd3b4 (includes others),AKR1C3,SRD5A1
IonTorrent	GSNAP	Corticotropin Releasing Hormone Signaling	2.36	-0.852803	0.307	PRKCQ,GUCY2C,GUCY1A3,BDNF,PTCH1,ADCY6,PLCG1,JUN,ADCY5,NPR1,ADCY1,PRKAG2,ATF4,PRKCE,JUND,ELK1,NOS2,NPR2,PRKD3,PTCH2,GUCY1B3,PRKCB,PRKCA
IonTorrent	GSNAP	IL-6 Signaling	2.26	1.88982	0.28	MAP2K6,SOCS3,KLB,IL1R2,FGFR3,IL36G,JUN,NGFR,MRAS,LBP,MAPKAPK2,NFKBIB,MAP3K14,PIK3C2B,PIK3C2A,TNFRSF1A,PIK3C2G,IKBKE,IL1R1,STAT3,NFKB2,IL33,GAB1,IL1RN,IRS1,CRP,CD14,ELK1,A2M,MAP4K4
IonTorrent	GSNAP	cAMP-mediated signaling	2.26	-1.21854	0.272	ADRA2B,AKAP12,PDE12,DUSP6,PDE4A,RGS12,ADRB3,PDE7B,CXCR2,PDE3B,ADCY5,CNR2,RGS10,ATF4,APEX1,HCAR2,ADRB2,PDE4C,PDE9A,ADCY6,STAT3,S1PR3,P2RY14,VIPR1,NPR3,RAP1GAP,ADCY1,CREM,PTH1R,PDE5A,P2RY12,PDE8B,RPS6KA1,AGTR1
IonTorrent	GSNAP	Role of Osteoblasts, Osteoclasts and Chondrocytes in Rheumatoid Arthritis	2.25	NA	0.259	MAP2K6,BMP4,PTK2B,KLB,WNT2,ITGB3,IL18R1,IL1R2,FGFR3,TRADD,IL36G,CASP9,JUN,NGFR,MMP8,TRAF5,NFKBIB,ADAMTS5,ALPL,ADAMTS4,MAP3K14,PIK3C2B,PIK3C2A,SMAD9,TNFRSF1A,WNT9A,ITGA2,PIK3C2G,IKBKE,IL1R1,TCF7L1,TNFRSF11A,BMP5,IL33,FZD8,FZD4,GAB1,IL1RN,IRS1,BMP7,Tcf7,FZD7
IonTorrent	GSNAP	Biotin-carboxyl Carrier Protein Assembly	2.25	NA	1	ACACB,HLCS,ACACA
IonTorrent	GSNAP	Glioma Invasiveness Signaling	2.22	-0.894427	0.312	PIK3C2B,TIMP3,PIK3C2A,F2R,RHOC,PIK3C2G,PLAUR,KLB,ITGB3,FGFR3,GAB1,RND3,TIMP1,RHOD,IRS1,RHOU,MRAS,RHOF,ITGB5,MMP9
IonTorrent	GSNAP	Gustation Pathway	2.2	NA	0.317	P2RY4,PDE4C,PDE9A,PDE12,ADCY6,PDE4A,SCNN1A,LPAR6,P2RY14,PDE7B,ADCY5,PDE3B,ADCY1,PRKAG2,PDE5A,P2RY12,PDE8B,P2RY1,APEX1
IonTorrent	GSNAP	Acute Phase Response Signaling	2.17	3.4125	0.262	MAP2K6,SOCS3,Saa3,SERPINA3,FGG,SERPIND1,TRADD,IL36G,JUN,F8,ITIH4,APCS,NGFR,SAA1,MRAS,FGB,OSMR,LBP,NFKBIB,SERPINE1,MAP3K14,HPX,TNFRSF1A,MYD88,VWF,IKBKE,NFKB2,IL1R1,STAT3,SAA2-SAA4,IL33,KLKB1,HP,IL1RN,CRP,ELK1,FGA,A2M
IonTorrent	GSNAP	Inhibition of Matrix Metalloproteases	2.13	NA	0.4	TIMP3,MMP7,TIMP1,RECK,MMP8,THBS2,MMP15,A2M,MMP9,MMP19
IonTorrent	GSNAP	Colorectal Cancer Metastasis Signaling	2.12	-0.904534	0.249	MMP7,MSH3,MMP15,GNB5,PDGFC,KLB,WNT2,Tlr12,FGFR3,CASP9,JUN,ADCY5,RHOD,MMP8,RHOU,MRAS,TLR3,NOS2,RHOF,RALGDS,GNG12,MMP19,PIK3C2B,PIK3C2A,RHOC,TNFRSF1A,WNT9A,PIK3C2G,ADCY6,NFKB2,STAT3,TCF7L1,BIRC5,TLR2,FZD8,BCL2L1,FZD4,GAB1,RND3,TLR5,MSH2,IRS1,ADCY1,PRKAG2,Tlr13,Tcf7,MMP9,FZD7
IonTorrent	GSNAP	TR/RXR Activation	2.09	NA	0.289	PIK3C2B,RAB3B,PIK3C2A,AKR1C3,PIK3C2G,BCL3,THRA,KLB,FGFR3,RXRG,HP,SLC16A3,GAB1,PDE3B,SREBF1,IRS1,CYP7A1,G6PC,ACACA,FGA,THRB,RCAN2,SYT12,PPARGC1A
IonTorrent	GSNAP	Human Embryonic Stem Cell Pluripotency	2.07	NA	0.277	BMP4,PDGFA,BDNF,PDGFC,KLB,WNT2,FGFR3,NTRK1,MRAS,SPHK1,PIK3C2B,PIK3C2A,S1PR5,WNT9A,PIK3C2G,TCF7L1,BMP5,INHBA,S1PR3,FZD8,FZD4,GAB1,IRS1,BMP7,FGFRL1,PDGFD,Tcf7,FZD7
IonTorrent	GSNAP	GÎ±i Signaling	2.03	0.688247	0.293	ADRA2B,RALB,ADCY6,GNB5,STAT3,RGS12,S1PR3,P2RY14,NPR3,CXCR2,ADCY5,RAP1GAP,CNR2,ADCY1,RGS10,PRKAG2,MRAS,P2RY12,HCAR2,AGTR1,RALGDS,GNG12
IonTorrent	GSNAP	Leukocyte Extravasation Signaling	2.02	-0.522233	0.253	MMP7,ICAM1,PTK2B,MMP15,CXCL12,CLDN7,KLB,BCAR1,ITGB3,FGFR3,TIMP1,MMP8,EZR,PRKCE,RASSF5,PRKD3,DLC1,PRKCA,MMP19,TIMP3,PIK3C2B,VCAM1,ARHGAP6,PRKCQ,PIK3C2A,ITGA2,PIK3C2G,ITGA6,PLCG1,SELPLG,ITGAM,GAB1,CLDN8,CLDN1,RAP1GAP,IRS1,CLDN14,ACTG1,CLDN3,MMP9,PRKCB
IonTorrent	STAR	Granulocyte Adhesion and Diapedesis	7.9	NA	0.414	SELL,MMP7,ICAM1,MMP15,CXCL12,CCL20,CLDN7,Cxcl9,ITGB3,IL1R2,IL36G,CXCL13,CXCR2,Ccl2,MMP8,NGFR,EZR,Ccl6,MMP19,CSF3R,VCAM1,Cxcl11,C5AR1,TNFRSF1A,ITGA2,FPR2,ITGA6,IL1R1,CXCL6,Ccl9,IL33,ITGAM,CLDN8,SELP,CLDN1,IL1RN,CLDN14,CXCL2,Ccl7,CLDN3,MMP9
IonTorrent	STAR	Agranulocyte Adhesion and Diapedesis	6.99	NA	0.398	SELL,MMP7,ICAM1,MMP15,CXCL12,CCL20,CLDN7,MYH11,Cxcl9,IL36G,CXCL13,CXCR2,Ccl2,EZR,MMP8,Ccl6,MMP19,VCAM1,Cxcl11,C5AR1,TNFRSF1A,MYH14,ITGA2,ITGA6,IL1R1,CXCL6,Ccl9,MYL9,IL33,CLDN8,SELP,CLDN1,IL1RN,CLDN14,CXCL2,ACTG1,Ccl7,CLDN3,MMP9
IonTorrent	STAR	Role of Macrophages, Fibroblasts and Endothelial Cells in Rheumatoid Arthritis	6.6	NA	0.31	SOCS3,CXCL12,IL18R1,Tlr12,IL1R2,FGFR3,PROK1,MRAS,WNT4,ATF4,TRAF5,NFKBIB,PRKD3,ADAMTS4,MAP3K14,PIK3C2B,PRKCQ,WNT9A,STAT3,IL33,TLR2,GAB1,IL1RN,IRS1,PDGFD,Tcf7,MAP2K6,ICAM1,FRZB,PDGFA,CEBPD,NOTUM,IL17RA,PDGFC,KLB,WNT2,TRADD,IL36G,JUN,NGFR,CEBPA,PRKCE,TLR3,NOS2,MAPKAPK2,PRKCA,VCAM1,C5AR1,PIK3C2A,TNFRSF1A,MYD88,IL15,DAAM1,PIK3C2G,PLCG1,IKBKE,IRAK3,IL1R1,TCF7L1,CEBPB,CEBPE,TLR4,FZD8,FZD4,TLR5,Tlr13,TCF…
IonTorrent	STAR	Hepatic Cholestasis	6.52	NA	0.376	ABCG8,ABCG5,SLC10A1,ABCC2,CYP8B1,IL1R2,IL36G,JUN,ADCY5,RARA,SLC10A2,ABCC1,NGFR,PPRC1,CYP7A1,PRKCE,LBP,NFKBIB,PRKD3,PRKCA,MAP3K14,ABCB1,PRKCQ,TNFRSF1A,MYD88,ADCY6,IKBKE,IRAK3,NFKB2,IL1R1,IL33,TLR4,LY96,SLCO3A1,IL1RN,SREBF1,ADCY1,PRKAG2,CD14,IRAK2,PRKCB
IonTorrent	STAR	LPS/IL-1 Mediated Inhibition of RXR Function	5.47	3.92232	0.321	ABCG8,HMGCS2,ABCA1,ABCB9,IL1R2,ALDH3A2,RARA,CHST11,CYP2A6 (includes others),FMO4,ALDH1B1,FMO2,ALDH8A1,PAPSS2,IL33,SULT1E1,IL1RN,CD14,ALDH18A1,SLC27A1,HS3ST6,CYP2B6,CYP4A11,GSTP1,ABCG5,SLC10A1,ABCC2,GSTT2/GSTT2B,IL36G,JUN,ALDH1A3,NGFR,NR1I3,CYP7A1,PPARGC1B,FABP4,FMO1,FABP5,LBP,ABCB1,SULT1C2,MYD88,TNFRSF1A,IL1R1,Sult1d1,TLR4,LY96,SREBF1,ACSL1,CYP2C8,PPARGC1A
IonTorrent	STAR	Altered T Cell and B Cell Signaling in Rheumatoid Arthritis	4.13	NA	0.422	MAP3K14,CD79B,HLA-A,RELB,IL15,NFKB2,FAS,Tlr12,IL33,TLR2,TLR4,IL36G,CXCL13,TLR5,IL1RN,HLA-DMB,Tlr13,HLA-DOB,TLR3
IonTorrent	STAR	IL-8 Signaling	3.83	-1.20605	0.287	ANGPT2,ICAM1,PTK2B,GNB5,PDGFC,KLB,ITGB3,RAB11FIP2,FGFR3,JUN,CXCR2,PROK1,RHOD,GPLD1,RHOU,MRAS,PRKCE,NFKBIB,RHOF,PRKD3,TEK,LASP1,ITGB5,GNG12,PRKCA,PIK3C2B,NOX4,VCAM1,PRKCQ,PIK3C2A,ANGPT1,RHOC,GNA12,PIK3C2G,IKBKE,IRAK3,MYL9,PLD4,BCL2L1,ITGAM,GAB1,RND3,IRS1,KDR,MAP4K4,MMP9,IRAK2,PRKCB
IonTorrent	STAR	G-Protein Coupled Receptor Signaling	3.69	NA	0.281	ADRA2B,PDE12,ADRB3,FGFR3,PDE7B,ADCY5,CNR2,RGS10,MRAS,ATF4,NFKBIB,APEX1,ADRA1B,PIK3C2B,STAT3,NFKB2,S1PR3,GAB1,NPR3,RAP1GAP,IRS1,RPS6KA1,AGTR1,PTK2B,DUSP6,PDE4A,RGS12,KLB,PDE3B,CXCR2,PRKCE,HCAR2,PRKCA,ADRB2,PIK3C2A,PDE4C,PDE9A,ADCY6,PIK3C2G,RGS16,FPR2,IKBKE,VIPR1,PTH1R,ADCY1,PRKAG2,PDE5A,PDE8B,ADRA1A,PRKCB
IonTorrent	STAR	Hepatic Fibrosis / Hepatic Stellate Cell Activation	3.53	NA	0.299	CTGF,ICAM1,LHX2,PDGFA,MYH11,COL4A2,PDGFC,COL15A1,FAS,TGFBR2,IL1R2,COL6A1,TIMP1,PROK1,NGFR,ECE1,LBP,COL11A2,SERPINE1,VCAM1,COL4A1,TNFRSF1A,MYH14,IGFBP5,NFKB2,IL1R1,FGF1,MYL9,TLR4,LY96,COL6A3,CD14,KDR,PDGFD,A2M,COL25A1,MMP9,AGTR1
IonTorrent	STAR	Relaxin Signaling	3.48	-1.4596	0.303	GUCY2C,PDE12,GNB5,PDE4A,KLB,FGFR3,JUN,GNAT1,PDE7B,PDE3B,ADCY5,MRAS,NOS2,NFKBIB,APEX1,GNG12,GUCY1B3,PIK3C2B,PIK3C2A,PDE4C,GUCY1A3,PDE9A,GNA12,PIK3C2G,ADCY6,NFKB2,GAB1,IRS1,NPR1,ADCY1,PRKAG2,PDE5A,PDE8B,ELK1,NPR2,MMP9
IonTorrent	STAR	IL-6 Signaling	3.41	1.97566	0.308	MAP2K6,SOCS3,KLB,IL1R2,FGFR3,IL36G,JUN,NGFR,MRAS,LBP,MAPKAPK2,NFKBIB,PIK3C2B,ABCB1,MAP3K14,PIK3C2A,TNFRSF1A,PIK3C2G,IKBKE,NFKB2,CEBPB,IL1R1,STAT3,IL33,GAB1,IL1RN,IRS1,CRP,CD14,HSPB7,ELK1,A2M,MAP4K4
IonTorrent	STAR	Colorectal Cancer Metastasis Signaling	3.33	-0.866025	0.269	MSH3,GNB5,Tlr12,TGFBR2,FGFR3,CASP9,PROK1,ADCY5,MRAS,WNT4,GNG12,RALGDS,PIK3C2B,WNT9A,STAT3,NFKB2,TLR2,BCL2L1,RND3,GAB1,IRS1,Tcf7,MMP7,MMP15,KLB,PDGFC,WNT2,JUN,RHOD,MMP8,RHOU,TLR3,RHOF,NOS2,MMP19,PIK3C2A,RHOC,TNFRSF1A,ADCY6,PIK3C2G,TCF7L1,FZD8,TLR4,FZD4,MSH2,TLR5,ADCY1,PRKAG2,Tlr13,MMP9,TCF7L2,FZD7
IonTorrent	STAR	Role of Osteoblasts, Osteoclasts and Chondrocytes in Rheumatoid Arthritis	3.27	NA	0.278	MAP2K6,BMP4,PTK2B,FRZB,KLB,WNT2,ITGB3,IL18R1,IL1R2,FGFR3,TRADD,IL36G,CASP9,JUN,NGFR,MMP8,WNT4,TRAF5,NFKBIB,ADAMTS5,ALPL,ADAMTS4,PIK3C2B,MAP3K14,PIK3C2A,SMAD9,TNFRSF1A,WNT9A,ITGA2,PIK3C2G,IKBKE,IL1R1,TCF7L1,TNFRSF11A,BMP5,IL33,FZD8,FZD4,GAB1,IL1RN,IRS1,BMP7,Tcf7,TCF7L2,FZD7
IonTorrent	STAR	eNOS Signaling	3.25	-3.77964	0.303	HSPA14,SLC7A1,HSPA5,PDGFC,KLB,FGFR3,CCNA2,HSP90B1,CASP9,LPAR2,PROK1,ADCY5,PRKAA2,PRKCE,PRKD3,GUCY1B3,PRKCA,PIK3C2B,PRKCQ,PIK3C2A,GUCY1A3,PIK3C2G,ADCY6,PLCG1,HSPA2,AQP9,LPAR6,GAB1,IRS1,ADCY1,PRKAG2,KDR,PRKCB
IonTorrent	STAR	Human Embryonic Stem Cell Pluripotency	3.2	NA	0.307	BMP4,PDGFA,BDNF,PDGFC,KLB,WNT2,TGFBR2,FGFR3,NTRK1,MRAS,SPHK1,WNT4,PIK3C2B,PIK3C2A,S1PR5,WNT9A,PIK3C2G,TCF7L1,BMP5,INHBA,S1PR3,FZD8,FZD4,GAB1,IRS1,BMP7,FGFRL1,PDGFD,Tcf7,TCF7L2,FZD7
IonTorrent	STAR	LXR/RXR Activation	3.07	-2.29366	0.309	ABCG8,ABCG5,ABCA1,IL1R2,IL36G,ITIH4,NGFR,SAA1,CYP7A1,S100A8,TLR3,LBP,NOS2,HPX,MLXIPL,TNFRSF1A,IL1R1,PCYOX1,NFKB2,IL33,RXRG,TLR4,LY96,SREBF1,IL1RN,CD14,ACACA,FGA,MMP9
IonTorrent	STAR	Communication between Innate and Adaptive Immune Cells	3.06	NA	0.412	TLR2,IL33,TLR4,IL36G,TLR5,IL1RN,HLA-A,CD4,IL15,Tlr13,CD83,TLR3,Ccl9,Tlr12
IonTorrent	STAR	IL-10 Signaling	3.05	NA	0.358	CCR1,MAP2K6,SOCS3,MAP3K14,IKBKE,NFKB2,STAT3,IL1R1,FCGR2B,IL33,IL1R2,IL36G,JUN,IL1RN,CD14,LBP,ELK1,NFKBIB,MAP4K4
IonTorrent	STAR	phagosome formation	2.76	NA	0.296	MRC1,NOTUM,FCGR2B,KLB,Tlr12,FGFR3,RHOD,RHOU,PRKCE,TLR3,RHOF,PRKD3,PRKCA,MARCO,PIK3C2B,PRKCQ,PIK3C2A,RHOC,ITGA2,PIK3C2G,PLCG1,TLR2,TLR4,GAB1,TLR5,RND3,IRS1,Tlr13,PRKCB
IonTorrent	STAR	Toll-like Receptor Signaling	2.73	2.35702	0.333	MAP2K6,MAP3K14,MYD88,IRAK3,NFKB2,IL33,TLR2,TLR4,LY96,IL36G,JUN,TLR5,IL1RN,TICAM1,CD14,TLR3,LBP,ELK1,MAP4K4,IRAK2
IonTorrent	STAR	Coagulation System	2.67	0.83205	0.394	KLKB1,F2R,F13A1,PLAUR,VWF,FGB,FGA,SERPINE1,THBD,F3,A2M,FGG,SERPIND1
IonTorrent	STAR	Role of IL-17A in Psoriasis	2.63	NA	0.714	S100A9,CCL20,S100A8,IL17RA,CXCL6
IonTorrent	STAR	Corticotropin Releasing Hormone Signaling	2.52	-0.852803	0.307	PRKCQ,GUCY2C,GUCY1A3,BDNF,PTCH1,ADCY6,PLCG1,JUN,ADCY5,NPR1,ADCY1,PRKAG2,ATF4,PRKCE,JUND,ELK1,NOS2,NPR2,PRKD3,PTCH2,GUCY1B3,PRKCB,PRKCA
IonTorrent	STAR	Basal Cell Carcinoma Signaling	2.5	-3.60555	0.357	BMP4,WNT9A,PTCH1,TCF7L1,BMP5,WNT2,FZD8,DVL2,FZD4,WNT4,BMP7,Tcf7,PTCH2,TCF7L2,FZD7
IonTorrent	STAR	Nitric Oxide Signaling in the Cardiovascular System	2.42	-2.44949	0.294	GUCY2C,SLC7A1,ATP2A2,KLB,PDGFC,ADRB3,FGFR3,HSP90B1,PROK1,PDE3B,PRKCE,PRKD3,GUCY1B3,PRKCA,PIK3C2B,PRKCQ,PIK3C2A,GUCY1A3,PIK3C2G,GAB1,IRS1,PRKAG2,PDE5A,KDR,PRKCB
IonTorrent	STAR	Acute Phase Response Signaling	2.37	3.77171	0.262	MAP2K6,SOCS3,Saa3,SERPINA3,FGG,SERPIND1,TRADD,IL36G,JUN,ITIH4,APCS,NGFR,SAA1,MRAS,FGB,OSMR,LBP,NFKBIB,SERPINE1,MAP3K14,HPX,TNFRSF1A,MYD88,VWF,IKBKE,NFKB2,IL1R1,STAT3,CEBPB,SAA2-SAA4,IL33,KLKB1,HP,IL1RN,CRP,ELK1,FGA,A2M
IonTorrent	STAR	Glioma Invasiveness Signaling	2.36	-0.894427	0.312	PIK3C2B,TIMP3,PIK3C2A,F2R,RHOC,PIK3C2G,PLAUR,KLB,ITGB3,FGFR3,GAB1,RND3,TIMP1,RHOD,IRS1,RHOU,MRAS,RHOF,ITGB5,MMP9
IonTorrent	STAR	Axonal Guidance Signaling	2.33	NA	0.229	BMP4,UNC5B,GNB5,CXCL12,SEMA6B,NCK1,ADAM8,NTN1,FGFR3,SEMA3D,GNAT1,PROK1,MRAS,WNT4,ABLIM2,ADAMTS5,PRKD3,PTCH2,GNG12,ADAMTS4,PIK3C2B,NGEF,TUBB3,PRKCQ,WNT9A,EPHA1,TUBB2A,PTCH1,ADAMTS9,MYL9,GAB1,IRS1,ARHGEF6,PDGFD,MME,MMP7,LRRC4C,ADAMTS7,BDNF,PDGFA,NOTUM,PDGFC,KLB,BCAR1,WNT2,SEMA4C,SEMA6C,TUBA8,RHOD,MMP8,NGFR,NTRK1,PRKCE,PFN2,RASSF5,SHANK2,ACE,PRKCA,ADAMTS13,PIK3C2A,GNA12,ITGA2,PIK3C2G,PLCG1,BMP5,EFNA…
IonTorrent	STAR	Biotin-carboxyl Carrier Protein Assembly	2.29	NA	1	ACACB,HLCS,ACACA
IonTorrent	STAR	Type II Diabetes Mellitus Signaling	2.27	-0.408248	0.276	SOCS3,PKLR,KLB,FGFR3,TRADD,SLC2A2,NGFR,PRKAA2,PRKCE,NFKBIB,PRKD3,SMPD3,PRKCA,MAP3K14,PIK3C2B,PRKCQ,PIK3C2A,TNFRSF1A,PIK3C2G,IKBKE,CEBPB,NFKB2,GAB1,IRS1,PRKAG2,SLC27A1,ADIPOR2,ACSL1,PRKCB
IonTorrent	STAR	NF-ÎºB Signaling	2.25	-1.1209	0.257	MAP2K6,BMP4,KLB,TGFBR2,FGFR3,IL1R2,TRADD,TNIP1,IL36G,CARD10,NGFR,NTRK1,MRAS,TLR3,TRAF5,NFKBIB,PIK3C2B,MAP3K14,PRKCQ,PIK3C2A,TNFRSF1A,MYD88,RELB,PIK3C2G,IRAK3,NFKB2,IL1R1,TNFRSF11A,TLR2,IL33,TLR4,GAB1,TLR5,IL1RN,IRS1,FGFRL1,KDR,MAP4K4,PRKCB
IonTorrent	STAR	Inhibition of Matrix Metalloproteases	2.22	NA	0.4	TIMP3,MMP7,TIMP1,RECK,MMP8,THBS2,MMP15,A2M,MMP9,MMP19
IonTorrent	STAR	LPS-stimulated MAPK Signaling	2.21	-0.426401	0.291	MAP2K6,PIK3C2B,MAP3K14,PRKCQ,PIK3C2A,PIK3C2G,IKBKE,NFKB2,KLB,FGFR3,TLR4,JUN,GAB1,IRS1,MRAS,PRKCE,CD14,LBP,ELK1,NFKBIB,PRKD3,PRKCB,PRKCA
IonTorrent	STAR	cAMP-mediated signaling	2.18	-0.707107	0.264	ADRA2B,AKAP12,PDE12,DUSP6,PDE4A,RGS12,ADRB3,PDE7B,CXCR2,PDE3B,ADCY5,CNR2,RGS10,ATF4,APEX1,HCAR2,ADRB2,PDE4C,PDE9A,FPR2,ADCY6,STAT3,S1PR3,NPR3,VIPR1,RAP1GAP,ADCY1,PTH1R,CREM,PDE5A,PDE8B,RPS6KA1,AGTR1
IonTorrent	STAR	Tec Kinase Signaling	2.1	-0.365148	0.257	PTK2B,GTF2I,GNB5,TNFSF10,KLB,FAS,FGFR3,GNAT1,RHOD,RHOU,MRAS,PRKCE,RHOF,TNFRSF10A,PRKD3,FGR,GNG12,PRKCA,TNFRSF21,PIK3C2B,PRKCQ,PIK3C2A,RHOC,GNA12,ITGA2,PIK3C2G,PLCG1,STAT3,NFKB2,TLR4,GAB1,RND3,IRS1,ACTG1,PRKCB
IonTorrent	STAR	PCP pathway	2.07	-1.38675	0.333	CELSR1,WNT9A,DAAM1,JUNB,WNT2,FZD8,DVL2,FZD4,JUN,PFN2,WNT4,JUND,PRICKLE1,FZD7
IonTorrent	STAR	Dendritic Cell Maturation	2.07	0.538816	0.26	ICAM1,HLA-A,NOTUM,CD83,FCGR2B,KLB,FGFR3,IL36G,NGFR,HLA-DMB,ATF4,TLR3,COL11A2,NFKBIB,MAP3K14,PIK3C2B,PIK3C2A,TNFRSF1A,MYD88,RELB,IL15,PIK3C2G,PLCG1,IKBKE,NFKB2,TLR2,IL33,TLR4,GAB1,ZBTB12,IL1RN,IRS1,HLA-DOB
IonTorrent	STAR+Bowtie2	Granulocyte Adhesion and Diapedesis	7.04	NA	0.404	MMP7,SELL,ICAM1,MMP15,CXCL12,CCL20,CLDN7,Cxcl9,ITGB3,IL1R2,IL36G,CXCL13,CXCR2,Ccl2,MMP8,NGFR,EZR,Ccl6,MMP19,CSF3R,VCAM1,SELE,Cxcl11,C5AR1,TNFRSF1A,ITGA2,FPR2,ITGA6,IL1R1,CXCL6,Ccl9,IL33,ITGAM,SELP,CLDN1,IL1RN,CLDN14,Ccl7,CLDN3,MMP9
IonTorrent	STAR+Bowtie2	Agranulocyte Adhesion and Diapedesis	6.18	NA	0.388	SELL,MMP7,ICAM1,MMP15,CXCL12,CCL20,CLDN7,MYH11,Cxcl9,IL36G,CXCL13,CXCR2,Ccl2,EZR,MMP8,Ccl6,MMP19,VCAM1,SELE,Cxcl11,C5AR1,TNFRSF1A,MYH14,ITGA2,ITGA6,IL1R1,CXCL6,Ccl9,MYL9,IL33,SELP,CLDN1,IL1RN,CLDN14,ACTG1,Ccl7,CLDN3,MMP9
IonTorrent	STAR+Bowtie2	Hepatic Cholestasis	5.31	NA	0.358	ABCG8,ABCG5,SLC10A1,ABCC2,CYP8B1,IL1R2,IL36G,JUN,ADCY5,RARA,NGFR,SLC10A2,ABCC1,PPRC1,CYP7A1,PRKCE,LBP,NFKBIB,PRKD3,PRKCA,MAP3K14,PRKCQ,TNFRSF1A,MYD88,ADCY6,IKBKE,IRAK3,NFKB2,IL1R1,IL33,LY96,SLCO3A1,IL1RN,SREBF1,ADCY1,PRKAG2,CD14,IRAK2,PRKCB
IonTorrent	STAR+Bowtie2	Role of Macrophages, Fibroblasts and Endothelial Cells in Rheumatoid Arthritis	4.88	NA	0.292	SOCS3,CXCL12,Tlr12,IL1R2,FGFR3,MRAS,ATF4,TRAF5,NFKBIB,PRKD3,ADAMTS4,MAP3K14,PIK3C2B,SELE,PRKCQ,WNT9A,STAT3,IL7,PDGFB,IL33,TLR2,GAB1,IL1RN,IRS1,PDGFD,Tcf7,MAP2K6,ICAM1,FRZB,PDGFA,NOTUM,CEBPD,IL17RA,PDGFC,KLB,WNT2,IL36G,JUN,NGFR,PRKCE,TLR3,NOS2,MAPKAPK2,PRKCA,VCAM1,C5AR1,PIK3C2A,TNFRSF1A,MYD88,IL15,DAAM1,PIK3C2G,PLCG1,IKBKE,IRAK3,IL1R1,TCF7L1,CEBPB,CEBPE,FZD8,FZD4,TLR5,Tlr13,IRAK2,PRKCB,FZD7
IonTorrent	STAR+Bowtie2	LPS/IL-1 Mediated Inhibition of RXR Function	4.44	3.67423	0.308	ABCG8,ABCG5,SLC10A1,ABCC2,HMGCS2,ABCA1,ABCB9,IL1R2,GSTT2/GSTT2B,IL36G,JUN,ALDH1A3,RARA,ALDH3A2,NGFR,NR1I3,CYP7A1,FABP4,PPARGC1B,CHST11,FABP5,CYP2A6 (includes others),FMO1,LBP,FMO4,ALDH1B1,SULT1C2,FMO2,TNFRSF1A,MYD88,ALDH8A1,IL1R1,Sult1d1,PAPSS2,IL33,LY96,SULT1E1,IL1RN,SREBF1,CD14,SLC27A1,ALDH18A1,CYP2B6,HS3ST6,CYP4A11,ACSL1,GSTP1,PPARGC1A,CYP2C8
IonTorrent	STAR+Bowtie2	G-Protein Coupled Receptor Signaling	3.69	NA	0.287	ADRA2B,PDE12,ADRB3,FGFR3,PDE7B,ADCY5,RGS10,MRAS,ATF4,NFKBIB,APEX1,ADRA1B,PIK3C2B,STAT3,NFKB2,S1PR3,GAB1,NPR3,RAP1GAP,IRS1,RPS6KA1,AGTR1,PTK2B,DUSP6,PDE4A,RGS12,KLB,PDE3B,CXCR2,PRKCE,HCAR2,PRKCA,ADRB2,PIK3C2A,PDE4C,PDE9A,ADCY6,PIK3C2G,RGS16,FPR2,IKBKE,P2RY14,VIPR1,PTH1R,ADCY1,PRKAG2,P2RY12,PDE5A,PDE8B,ADRA1A,PRKCB
IonTorrent	STAR+Bowtie2	Hepatic Fibrosis / Hepatic Stellate Cell Activation	3.3	NA	0.299	CTGF,ICAM1,LHX2,PDGFA,MYH11,COL4A2,PDGFC,COL15A1,FAS,TGFBR2,IL1R2,COL6A1,TIMP1,NGFR,ECE1,LBP,COL11A2,SERPINE1,VCAM1,COL4A1,TNFRSF1A,MYH14,COL12A1,IGFBP5,NFKB2,IL1R1,PDGFB,FGF1,MYL9,LY96,COL6A3,CD14,KDR,PDGFD,A2M,COL25A1,MMP9,AGTR1
IonTorrent	STAR+Bowtie2	Relaxin Signaling	3.26	-1.4596	0.303	GUCY2C,PDE12,GNB5,PDE4A,KLB,FGFR3,JUN,GNAT1,PDE7B,PDE3B,ADCY5,MRAS,NOS2,NFKBIB,APEX1,GNG12,GUCY1B3,PIK3C2B,PIK3C2A,PDE4C,GUCY1A3,PDE9A,GNA12,PIK3C2G,ADCY6,NFKB2,GAB1,IRS1,NPR1,ADCY1,PRKAG2,PDE5A,PDE8B,ELK1,NPR2,MMP9
IonTorrent	STAR+Bowtie2	Coagulation System	3.09	0.534522	0.424	KLKB1,F8,F2R,F13A1,PLAUR,VWF,FGB,FGA,SERPINE1,THBD,F3,A2M,FGG,SERPIND1
IonTorrent	STAR+Bowtie2	eNOS Signaling	3.04	-3.77964	0.303	HSPA14,HSPA1A/HSPA1B,SLC7A1,HSPA5,PDGFC,KLB,FGFR3,CCNA2,HSP90B1,CASP9,LPAR2,ADCY5,PRKAA2,PRKCE,PRKD3,GUCY1B3,PRKCA,PIK3C2B,PRKCQ,PIK3C2A,GUCY1A3,PIK3C2G,ADCY6,PLCG1,HSPA2,AQP9,LPAR6,GAB1,IRS1,ADCY1,PRKAG2,KDR,PRKCB
IonTorrent	STAR+Bowtie2	IL-8 Signaling	2.99	-0.92582	0.275	ANGPT2,ICAM1,PTK2B,GNB5,PDGFC,KLB,ITGB3,RAB11FIP2,FGFR3,JUN,CXCR2,RHOD,GPLD1,RHOU,MRAS,PRKCE,NFKBIB,RHOF,PRKD3,TEK,LASP1,ITGB5,GNG12,PRKCA,PIK3C2B,NOX4,VCAM1,PRKCQ,PIK3C2A,ANGPT1,RHOC,GNA12,PIK3C2G,IKBKE,IRAK3,MYL9,BCL2L1,ITGAM,GAB1,RND3,IRS1,KDR,MAP4K4,MMP9,IRAK2,PRKCB
IonTorrent	STAR+Bowtie2	IL-10 Signaling	2.9	NA	0.358	CCR1,MAP2K6,SOCS3,MAP3K14,IKBKE,NFKB2,STAT3,IL1R1,FCGR2B,IL33,IL1R2,IL36G,JUN,IL1RN,CD14,LBP,ELK1,NFKBIB,MAP4K4
IonTorrent	STAR+Bowtie2	Gustation Pathway	2.59	NA	0.333	P2RY4,PDE4C,PDE9A,PDE12,ADCY6,PDE4A,SCNN1A,LPAR6,P2RY14,PDE7B,ADCY5,PDE3B,ADCY1,PRKAG2,PDE5A,P2RY12,PDE8B,P2RY1,APEX1,P2RX3
IonTorrent	STAR+Bowtie2	phagosome formation	2.58	NA	0.296	MRC1,PLA2R1,NOTUM,FCGR2B,KLB,Tlr12,FGFR3,RHOD,RHOU,PRKCE,TLR3,RHOF,PRKD3,PRKCA,MARCO,PIK3C2B,PRKCQ,PIK3C2A,RHOC,ITGA2,PIK3C2G,PLCG1,TLR2,GAB1,TLR5,RND3,IRS1,Tlr13,PRKCB
IonTorrent	STAR+Bowtie2	Role of IL-17A in Psoriasis	2.57	NA	0.714	S100A9,CCL20,S100A8,IL17RA,CXCL6
IonTorrent	STAR+Bowtie2	IL-6 Signaling	2.56	2.04265	0.29	MAP2K6,SOCS3,KLB,IL1R2,FGFR3,IL36G,JUN,NGFR,MRAS,LBP,MAPKAPK2,NFKBIB,MAP3K14,PIK3C2B,PIK3C2A,TNFRSF1A,PIK3C2G,IKBKE,CEBPB,IL1R1,STAT3,NFKB2,IL33,GAB1,IL1RN,IRS1,CRP,CD14,ELK1,A2M,MAP4K4
IonTorrent	STAR+Bowtie2	LXR/RXR Activation	2.55	-2.13201	0.298	ABCG8,ABCG5,ABCA1,IL1R2,IL36G,ITIH4,NGFR,SAA1,CYP7A1,S100A8,TLR3,LBP,NOS2,HPX,MLXIPL,TNFRSF1A,IL1R1,PCYOX1,NFKB2,IL33,RXRG,LY96,SREBF1,IL1RN,CD14,ACACA,FGA,MMP9
IonTorrent	STAR+Bowtie2	cAMP-mediated signaling	2.54	-0.685994	0.28	ADRA2B,AKAP12,PDE12,DUSP6,PDE4A,RGS12,ADRB3,PDE7B,CXCR2,PDE3B,ADCY5,RGS10,ATF4,PKIA,APEX1,HCAR2,ADRB2,PDE4C,PDE9A,FPR2,ADCY6,STAT3,S1PR3,P2RY14,VIPR1,NPR3,RAP1GAP,ADCY1,CREM,PTH1R,PDE5A,P2RY12,PDE8B,RPS6KA1,AGTR1
IonTorrent	STAR+Bowtie2	Altered T Cell and B Cell Signaling in Rheumatoid Arthritis	2.49	NA	0.356	MAP3K14,HLA-A,RELB,IL15,NFKB2,FAS,Tlr12,IL33,TLR2,IL36G,CXCL13,TLR5,IL1RN,Tlr13,HLA-DOB,TLR3
IonTorrent	STAR+Bowtie2	Communication between Innate and Adaptive Immune Cells	2.42	NA	0.382	TLR2,IL33,IL36G,TLR5,IL1RN,HLA-A,CD4,IL15,Tlr13,CD83,TLR3,Ccl9,Tlr12
IonTorrent	STAR+Bowtie2	Human Embryonic Stem Cell Pluripotency	2.37	NA	0.287	BMP4,PDGFA,BDNF,PDGFC,KLB,WNT2,TGFBR2,FGFR3,MRAS,SPHK1,PIK3C2B,PIK3C2A,S1PR5,WNT9A,PIK3C2G,TCF7L1,BMP5,INHBA,PDGFB,S1PR3,FZD8,FZD4,GAB1,IRS1,BMP7,FGFRL1,PDGFD,Tcf7,FZD7
IonTorrent	STAR+Bowtie2	Role of Osteoblasts, Osteoclasts and Chondrocytes in Rheumatoid Arthritis	2.26	NA	0.259	MAP2K6,BMP4,PTK2B,FRZB,KLB,WNT2,ITGB3,IL1R2,FGFR3,IL36G,CASP9,JUN,NGFR,MMP8,TRAF5,NFKBIB,ADAMTS5,ALPL,ADAMTS4,MAP3K14,PIK3C2B,PIK3C2A,SMAD9,TNFRSF1A,WNT9A,ITGA2,PIK3C2G,IKBKE,IL1R1,TCF7L1,TNFRSF11A,IL7,BMP5,IL33,FZD8,FZD4,GAB1,IL1RN,IRS1,BMP7,Tcf7,FZD7
IonTorrent	STAR+Bowtie2	Nitric Oxide Signaling in the Cardiovascular System	2.26	-2.44949	0.294	GUCY2C,SLC7A1,ATP2A2,KLB,PDGFC,ADRB3,FGFR3,HSP90B1,PDE3B,PRKCE,PRKD3,GUCY1B3,PRKCA,PIK3C2B,PRKCQ,PIK3C2A,GUCY1A3,PIK3C2G,CACNA1A,GAB1,IRS1,PRKAG2,PDE5A,KDR,PRKCB
IonTorrent	STAR+Bowtie2	Biotin-carboxyl Carrier Protein Assembly	2.25	NA	1	ACACB,HLCS,ACACA
IonTorrent	STAR+Bowtie2	Glioma Invasiveness Signaling	2.23	-0.894427	0.312	PIK3C2B,TIMP3,PIK3C2A,F2R,RHOC,PIK3C2G,PLAUR,KLB,ITGB3,FGFR3,GAB1,RND3,TIMP1,RHOD,IRS1,RHOU,MRAS,RHOF,ITGB5,MMP9
IonTorrent	STAR+Bowtie2	Toll-like Receptor Signaling	2.21	2.18282	0.317	MAP2K6,MAP3K14,MYD88,IRAK3,NFKB2,IL33,TLR2,LY96,IL36G,JUN,TLR5,TICAM1,IL1RN,CD14,TLR3,LBP,ELK1,MAP4K4,IRAK2
IonTorrent	STAR+Bowtie2	Acute Phase Response Signaling	2.18	3.77171	0.262	MAP2K6,SOCS3,Saa3,SERPINA3,FGG,SERPIND1,IL36G,JUN,F8,ITIH4,APCS,NGFR,SAA1,MRAS,FGB,OSMR,LBP,NFKBIB,SERPINE1,MAP3K14,HPX,TNFRSF1A,MYD88,VWF,IKBKE,NFKB2,IL1R1,STAT3,CEBPB,SAA2-SAA4,IL33,KLKB1,HP,IL1RN,CRP,ELK1,FGA,A2M
IonTorrent	STAR+Bowtie2	Colorectal Cancer Metastasis Signaling	2.13	-0.603023	0.249	MMP7,MSH3,MMP15,GNB5,PDGFC,KLB,WNT2,Tlr12,TGFBR2,FGFR3,CASP9,JUN,ADCY5,RHOD,MMP8,RHOU,MRAS,TLR3,NOS2,RHOF,RALGDS,GNG12,MMP19,PIK3C2B,PIK3C2A,RHOC,TNFRSF1A,WNT9A,PIK3C2G,ADCY6,NFKB2,STAT3,TCF7L1,TLR2,FZD8,BCL2L1,FZD4,GAB1,RND3,TLR5,MSH2,IRS1,ADCY1,PRKAG2,Tlr13,Tcf7,MMP9,FZD7
IonTorrent	STAR+Bowtie2	Inhibition of Matrix Metalloproteases	2.13	NA	0.4	TIMP3,MMP7,TIMP1,RECK,MMP8,THBS2,MMP15,A2M,MMP9,MMP19
IonTorrent	STAR+Bowtie2	Atherosclerosis Signaling	2.11	NA	0.297	VCAM1,SELE,ICAM1,PDGFA,PLA2R1,CXCL12,NFKB2,PCYOX1,PDGFC,F3,PDGFB,TNFRSF12A,IL33,PLA2G6,IL36G,SELP,IL1RN,S100A8,PDGFD,COL11A2,TNFSF14,MMP9
IonTorrent	STAR+Bowtie2	Macropinocytosis Signaling	2.11	-2.67261	0.297	MRC1,PIK3C2B,PRKCQ,PIK3C2A,PDGFA,PIK3C2G,PLCG1,PDGFC,KLB,PDGFB,ITGB3,FGFR3,GAB1,IRS1,MRAS,PRKCE,CD14,PDGFD,PRKD3,ITGB5,PRKCB,PRKCA
IonTorrent	STAR+Bowtie2	Corticotropin Releasing Hormone Signaling	2.04	-1.09109	0.293	PRKCQ,GUCY2C,GUCY1A3,BDNF,PTCH1,ADCY6,PLCG1,JUN,ADCY5,NPR1,ADCY1,PRKAG2,ATF4,PRKCE,JUND,ELK1,NOS2,NPR2,PRKD3,GUCY1B3,PRKCB,PRKCA
IonTorrent	STAR+Bowtie2	GÎ±i Signaling	2.04	1.14708	0.293	ADRA2B,RALB,FPR2,ADCY6,GNB5,STAT3,RGS12,S1PR3,P2RY14,NPR3,CXCR2,ADCY5,RAP1GAP,ADCY1,RGS10,PRKAG2,MRAS,P2RY12,HCAR2,AGTR1,RALGDS,GNG12
IonTorrent	STAR+Bowtie2	Sphingosine-1-phosphate Signaling	2.02	-1.13389	0.275	PTK2B,PDGFA,NOTUM,CASP4,PDGFC,KLB,FGFR3,CASP9,RHOD,ADCY5,SPHK1,RHOU,RHOF,PIK3C2B,PIK3C2A,S1PR5,RHOC,GNA12,ADCY6,PIK3C2G,PLCG1,PDGFB,S1PR3,GAB1,RND3,IRS1,ADCY1,PDGFD
