# Supplementary material for: A comparison of Illumina and Ion Torrent sequencing platforms in the context of differential gene expression
Source: BMC Genomics. 2017 Aug 10;18:602. doi: 10.1186/s12864-017-4011-0 (PMC5553782; doi:10.1186/s12864-017-4011-0)
Supplement: Supplementary file 15 — Top 10 results from Ingenuity Pathway Analysis -- Upstream Regulators. IPA results from the upstream regulators pathway analysis for each combination of platform and aligner. Table lists the identities of the upstream regulators, predicted activation state, p-value for DEG overlap with regulator targets, list of DEGs for each upstream regulator. (XLSX 19 kb) [file 12864_2017_4011_MOESM15_ESM.xlsx]

## Sheet: Table S7
Table S7: Top 10 results from Ingenuity Pathway Analysis -- Upstream Regulators
Platform	Aligner	Order	Upstream.Regulator	Molecule.Type	Predicted.Activation.State	p.value.of.overlap	Target.molecules.in.dataset	Mechanistic.Network
Illumina	GSNAP	1	IL1B	cytokine	Activated	2.28e-19	A2M,ABCC2,ACHE,ACPP,ADAM8,ADAMTS5,ALPL,AMPD3,APCS,ATF3,ATF4,BCL2A1,BCL2L1,BMF,BTG2,CASP4,Ccl2,CCL20,CDKN1A,Cdkn1c,CEBPB,CEBPD,CHI3L1,CIITA,CRP,Cxcl11,CXCL6,Cxcl9,CYP7A1,CYP8B1,DDIT3,DDIT4,DPP4,E2F2,ELF3,ENPP1,FABP5,FAS,FCGR2B,FGFR3,FGG,FPR2,GBP6,HNF1B,HP,ICAM1,IGFALS,IGFBP5,IL15,IL1R1,IL1RN,IRF1,IRS1,ISG15,ITGAM,JUN,KDR,LBP,LCN2,MAPT,MMP12,MMP2,MMP7,MMP8,MMP9,Mt1,Mt2,NFIL3,NFKBIB,NFKBIZ,NOS2,PLSC…	CEBPA,CEBPB,IKBKB,IL1B,IL6,IRF1,IRF3,MYD88,NFKB1,NFKBIA,NFkB (complex),RELA,RELB,STAT1,STAT3,STAT6
Illumina	GSNAP	2	TNF	cytokine	Activated	4.11e-18	ABCA1,ABCC2,ACSL1,ADAM8,ADAMTS4,ADCY5,ADRB3,ALDH1A3,AMPD3,APCS,ATF3,ATF4,BCL2A1,BCL2L1,BCL3,BIK,BIRC5,BTG2,BTG3,C10orf10,CASP4,CCL19,Ccl2,CCL20,Ccl6,Ccl7,Ccl9,CCR1,CD14,CD44,CD83,CDH13,CDKN1A,CEBPA,CEBPB,CEBPD,CH25H,CHI3L1,CITED2,CRP,Cxcl11,CXCL12,CXCL6,Cxcl9,CYP17A1,CYP1A1,CYP2C8,DENND4A,DPP4,DPYS,DUSP6,EFNA1,ELF3,EMP2,F2RL1,F3,FABP4,FAS,FCGR2B,FGG,FMO1,G0S2,GADD45A,GADD45G,GBP2,GBP3,GBP6,GNB4,H…	CHUK,IKBKB,IKBKG,IL1B,NFKB1,NFKBIA,NFkB (complex),NOTCH1,RELA,RELB,STAT1,STAT3,TNF
Illumina	GSNAP	3	STAT3	transcription regulator		9.88e-14	A2M,BATF,BCL2L1,BCL3,BIRC5,C5AR1,CCL20,CCNE1,CCRL2,CD83,CDKN1A,CEBPB,CHEK1,CHI3L1,CIITA,CLIC5,CTF1,CXCL12,CXCL6,Cxcl9,CYP26A1,DDIT3,DLL1,DPP4,EGR2,FAM26F,FGB,FGG,G6PC,GADD45A,GBP2,GBP3,GBP6,GFAP,HERC6,HK2,HLA-A,HP,ICAM1,ICOS,IFI16,IFITM2,IGFBP5,IHH,IKBKE,IL1RN,IL7,IRF1,Irgm1,ISG15,ITGAM,JUNB,KAT2B,Klrk1,LBP,LILRB4,LTF,MMP2,MMP9,Muc1,NFKBIZ,NOS2,PDIA4,PEX1,PPARGC1A,PTPN2,RORC,RUNX1,SAA1,SERPINA3,S…	CEBPB,CREB1,EGR1,IFNG,IL1B,IL6,IRF1,JUN,NFKB1,NFKBIA,NFkB (complex),NR3C1,RELA,RNA polymerase II,STAT1,STAT3,STAT6,TNF
Illumina	GSNAP	4	TNFRSF1A	transmembrane receptor	Activated	1.71e-13	ABCC1,ANGPT2,APCS,BCL2L1,Ccl2,CCL20,CD44,CD83,CDKN1A,CTGF,CYP3A5,GFAP,GHR,ICAM1,IL15,ITGB5,JUN,KDR,LBP,LCN2,MMP2,MMP9,NQO1,PDGFA,RORC,SAA1,Saa3,SELE,SELL,SELP,SERPINE1,Slco1a1,Slco1a4,SOCS3,SOD2,TNFRSF1A,VCAM1	IL10,IL1B,IL6,IRF1,JUN,NFKB1,NFKBIA,NFkB (complex),RELA,RNA polymerase II,STAT1,STAT3,STAT6,TNF,TNFRSF1A
Illumina	GSNAP	5	IL6	cytokine	Activated	8.5e-13	A2M,ABCA1,ABCC1,ABCC2,APCS,BCL2L1,BCL3,C5AR1,Ccl2,CCL20,CCNE1,CDKN1A,CEBPD,Chil3/Chil4,CIITA,CRP,CXCL6,Cxcl9,CYP2C8,CYP3A5,E2F1,E2F2,ETS2,FGA,FGB,FGG,GADD45B,GADD45G,GBP2,GBP3,GFAP,HFE2,HLA-A,HP,HPGD,HPX,HSPA5,ICAM1,IGFBP5,IL1R1,IL1RN,IL7,IRF1,IRS1,ITGAM,ITGB5,JUN,JUNB,JUND,LBP,LCN2,LIFR,MMP2,MMP7,MMP8,MMP9,MRVI1,Mt1,NOS2,Orm1 (includes others),PDGFA,PTGER4,RORC,SAA1,Saa3,SERPINA3,SLC10A1,SLC39A1…	CEBPA,CEBPB,IFNG,IL1B,IL6,IRF1,NFKB1,NFKBIA,NFkB (complex),RELA,RNA polymerase II,STAT1,STAT3,STAT6,TNF
Illumina	GSNAP	6	IFNG	cytokine	Activated	1.69e-12	ABCA1,ABCB1,Acot1,AIF1,AIM2,ALDH1A3,AMER2,AQP11,AQP9,ARFGAP3,ASNS,ATF3,ATF4,BCL2A1,BCL2L1,BCL3,BDNF,BMF,BRIP1,C5AR1,CASP4,CASP9,Ccl2,CCL20,Ccl6,Ccl7,CCRL2,CD14,CD44,CDKN1A,CEBPA,CEBPB,CEBPD,CELSR1,CH25H,CHAC1,Chil3/Chil4,CHST11,CIITA,CLEC4E,CLIC5,CREM,CTGF,Cxcl11,CXCL12,CXCL6,Cxcl9,DDIT3,DDX58,DPP4,ECE1,EGR2,ELN,EPOR,F2R,F2RL1,FAM107A,FAM26F,FAS,FCGR2B,FGF1,FPR2,FZD1,GAL3ST1,GBP2,GBP3,GBP4,GBP6,G…	CEBPA,CEBPB,IFNG,IL1B,JUN,NFKB1,NFKBIA,NFkB (complex),RELA,RNA polymerase II,STAT1,STAT3,STAT6,TNF
Illumina	GSNAP	7	MYD88	other	Activated	2.81e-11	ACPP,ACSL1,APCS,BATF,BCL3,CASP4,Ccl2,CCRL2,CD14,CD44,CEBPD,CH25H,CXCL12,CXCL6,Cxcl9,CYR61,DCLRE1A,ETS2,FPR2,GDF15,HDC,HLA-A,HP,HSPA5,ICAM1,IGFBP5,IKBKE,IL15,IL1RN,INHBA,IRF1,ISG15,LPAR1,MARCO,MEFV,MMP2,MMP7,MMP8,MMP9,MRC1,MSH2,MSH3,NFKB2,NFKBIZ,NOS2,PLCG1,REG3A,RELA,RELB,S100A8,SAA1,Saa3,SELE,SERPINE1,SH3BP5,SLCO3A1,SOCS3,TIMP1,TLR2,TNFAIP3,TSC22D1,VCAM1,ZC3H12A	IL10,IL1B,IL6,IRF1,JUN,MYD88,NFKB1,NFKBIA,NFkB (complex),RELA,RNA polymerase II,STAT1,STAT3,STAT6,TNF
Illumina	GSNAP	8	IL17A	cytokine	Activated	6.25e-11	BCL2A1,BCL2L1,BIRC5,Ccl2,CCL20,Ccl7,CD14,CD83,CEBPB,CEBPD,CRP,CTGF,CXCL6,FAS,FIGF,FMO1,GADD45A,GBP2,HSPB8,ICAM1,IL1RN,ISG15,LCN2,MMP9,MRC1,NFKBIZ,NOS2,OCLN,OSMR,REG3A,RGS16,S100A8,S100A9,SERPIND1,SOCS3,SPSB1,Tgtp1/Tgtp2,TIMP1,TIMP2	EGR1,GSK3B,IL10,IL17A,IL1B,JUN,NFKB1,NFKBIA,NFkB (complex),RELA,RNA polymerase II,STAT1,STAT3,TNF
Illumina	GSNAP	9	STAT1	transcription regulator	Activated	1.21e-10	ABCA1,ALDH1A3,CASP4,CCL19,Ccl2,CCL20,CCRL2,CD14,CDKN1A,CH25H,Chil3/Chil4,CIITA,CLIC5,CREM,Cxcl11,Cxcl9,CYP2C8,CYP3A5,CYP4A11,FAM26F,FAS,FCGR2B,GBP2,GBP3,GBP6,HERC6,ICAM1,IFI16,Ifi47,IL15,IRF1,Irgm1,ISG15,JUN,Klrk1,LCN2,LY96,MMP9,NOS2,PDGFA,PDGFC,PPARGC1B,PRKCE,PSMB10,RORC,Serpina3g (includes others),SLC2A2,Slfn1,SLFN12L,SLFN13,Slfn2,SOCS3,SREBF1,TAPBPL,Tgtp1/Tgtp2,TLR3,TNFSF10,UBD	CEBPA,CEBPB,FOXO3,IFNG,IL10,IL1B,IRF1,JUN,NFKB1,NFKBIA,NFkB (complex),NR3C1,RELA,RNA polymerase II,STAT1,STAT3
Illumina	GSNAP	10	AHR	ligand-dependent nuclear receptor		1.93e-10	A2M,ADAMTS5,Adh6-ps1,ADIPOR2,ALDH1B1,APAF1,ATP4A,BTG2,BZW2,CAMK2N1,CBR1,CCNE1,CDKN1A,CDKN2C,CEBPA,COL12A1,COL4A1,COL4A2,CRP,CYP17A1,CYP1A1,CYP2B6,CYP2C8,DACT2,DCLK3,DHFR,E2F1,EMILIN2,EPB41L5,FABP4,FAS,FBLN2,FBLN5,FMO2,FZD7,GADD45A,GAS1,GAS6,HP,Hsd3b4 (includes others),HUNK,JUNB,LBP,LYST,MMP2,Mt1,Mt2,NMT2,NNMT,NQO1,NRG4,NXPE2,OLFML1,Pcp4l1,PJA1,PKLR,POLA1,RBL1,RDH16,SAA1,Saa3,SDR9C7,SDSL,SERPINA7,…	AHR,ATF2,CEBPA,CEBPB,CTNNB1,EHMT2,EP300,HDAC1,Histone h4,IL1B,IL6,IRF1,NFKB1,NFKBIA,NFkB (complex),RELA,SMAD4,STAT1,STAT3,STAT6,estrogen receptor
Illumina	STAR	1	IL1B	cytokine	Activated	9.44e-19	A2M,ABCC2,ACHE,ACPP,ADAM8,ADAMTS5,ALPL,AMPD3,APCS,ATF3,ATF4,BCL2A1,BCL2L1,BMF,BTG2,Ccl2,CCL20,CDKN1A,Cdkn1c,CEBPB,CEBPD,CHI3L1,CRP,Cxcl11,CXCL6,Cxcl9,CYP7A1,CYP8B1,DDIT3,DDIT4,DPP4,ELF3,ENPP1,FAS,FCGR2B,FGFR3,FGG,FPR2,GBP6,HNF1B,HP,ICAM1,IGFALS,IGFBP5,IL15,IL18,IL1R1,IL1RN,IRF1,IRS1,ISG15,ITGAM,JUN,KDR,LBP,LCN2,MAPT,MMP2,MMP7,MMP8,MMP9,Mt1,Mt2,NFIL3,NFKBIB,NFKBIZ,NOS2,NOS3,PDE4B,PLSCR1,PPARGC1A,P…	CEBPA,CEBPB,FOXO3,IKBKB,IL1B,IL6,IRF1,MYD88,NFKB2,NFKBIA,NFkB (complex),RELA,SP1,STAT1,STAT3,STAT6,TNFRSF1A,TP53
Illumina	STAR	2	TNF	cytokine	Activated	5.36e-16	ABCA1,ABCC2,ACSL1,ADAM8,ADAMTS4,ADCY5,ADRB3,ALDH1A3,AMPD3,APCS,ATF3,ATF4,BCL2A1,BCL2L1,BCL3,BIRC5,BTG2,BTG3,C10orf10,Ccl2,CCL20,Ccl6,Ccl7,Ccl9,CCR1,CD14,CDH13,CDKN1A,CEBPA,CEBPB,CEBPD,CH25H,CHI3L1,CITED2,CRP,Cxcl11,CXCL12,CXCL13,CXCL6,Cxcl9,CYP17A1,CYP1A1,CYP2C8,DENND4A,DPP4,DPYS,DUSP6,EFNA1,ELF3,EMP2,F2RL1,F3,FABP4,FAS,FCGR2B,FGG,FMO1,G0S2,GADD45A,GADD45G,GBP2,GBP3,GBP6,GSTP1,HLA-A,HPGD,ICAM1,IC…	CHUK,IKBKB,IKBKG,IL1B,IL6,IRF1,JUN,NFKBIA,NFkB (complex),NOTCH1,RELA,STAT1,STAT3,STAT6,TNF,TP53
Illumina	STAR	3	IL6	cytokine	Activated	6.27e-14	A2M,ABCA1,ABCC1,ABCC2,APCS,BCL2L1,BCL3,C5AR1,Ccl2,CCL20,CCNE1,CDKN1A,CEBPD,Chil3/Chil4,CRP,CXCL13,CXCL6,Cxcl9,CYP2C8,E2F1,ETS2,FGA,FGB,FGG,GADD45B,GADD45G,GBP2,GBP3,Hamp/Hamp2,HFE2,HLA-A,HP,HPGD,HPX,HSPA5,ICAM1,IGFBP5,IL1R1,IL1RN,IL7,IRF1,IRS1,ITGAM,ITGB5,JUN,JUNB,JUND,LBP,LCN2,LIFR,MAP2,MMP2,MMP7,MMP8,MMP9,MRVI1,Mt1,NOS2,Orm1 (includes others),PDGFA,PTGER4,RORC,SAA1,Saa3,SERPINA3,SLC10A1,SLC39A1…	CEBPA,CEBPB,EGR1,FOXO3,IFNG,IL1B,IL4,IL6,IRF1,JUN,NFkB (complex),NR3C1,RELA,STAT1,STAT3,STAT6,TNF
Illumina	STAR	4	MYD88	other	Activated	2.82e-13	ACPP,ACSL1,APCS,BATF,BCL3,Ccl2,CCRL2,CD14,CEBPD,CH25H,CXCL12,CXCL13,CXCL6,Cxcl9,CYR61,DCLRE1A,ETS2,FPR2,GDF15,HDC,HLA-A,HP,HSPA5,ICAM1,IGFBP5,IKBKE,IL15,IL18,IL1RN,INHBA,IRF1,ISG15,LPAR1,MARCO,MET,MMP2,MMP7,MMP8,MMP9,MRC1,MSH2,MSH3,NFKB2,NFKBIZ,NOS2,NOS3,PDE4B,PLCG1,REG3A,RELA,RELB,S100A8,SAA1,Saa3,SELE,SERPINE1,SH3BP5,SLC16A3,SLCO3A1,SOCS3,TIMP1,TLR2,TSC22D1,VCAM1,ZC3H12A	CEBPA,EGR1,IL10,IL1B,IL6,IRF1,JUN,MYD88,NFKBIA,NFkB (complex),RELA,RNA polymerase II,STAT1,STAT3,STAT6,TNF
Illumina	STAR	5	STAT3	transcription regulator		1.45e-12	A2M,BATF,BCL2L1,BCL3,BIRC5,C5AR1,CCL20,CCNE1,CCRL2,CDKN1A,CEBPB,CHEK1,CHI3L1,CLIC5,CTF1,CXCL12,CXCL6,Cxcl9,CYP26A1,DDIT3,DLL1,DPP4,ECT2,EGR2,FAM26F,FGB,FGG,G6PC,GADD45A,GBP2,GBP3,GBP6,HERC6,HLA-A,HP,ICAM1,ICOS,IFITM2,IGFBP5,IHH,IKBKE,IL1RN,IL7,IRF1,Irgm1,ISG15,ITGAM,JUNB,KAT2B,LBP,LILRB4,LTF,MMP2,MMP9,Muc1,NFKBIZ,NOS2,PDIA4,PEX1,PPARGC1A,PTPN2,RORC,RUNX1,SAA1,SERPINA3,Serpina3g (includes others),…	CEBPB,CREBBP,EGR1,IFNG,IL1B,IL6,IRF1,JUN,NFKBIA,NFkB (complex),NR3C1,RELA,RNA polymerase II,STAT1,STAT3,STAT6,TNF
Illumina	STAR	6	AHR	ligand-dependent nuclear receptor		6.42e-12	A2M,ADAMTS5,Adh6-ps1,ADIPOR2,ALDH1B1,APAF1,ATP4A,BTG2,BZW2,CAMK2N1,CBR1,CCNE1,CDK1,CDKN1A,CDKN2C,CEBPA,COL12A1,COL4A1,COL4A2,CRP,CYP17A1,CYP1A1,CYP2B6,CYP2C8,CYP2S1,DACT2,DCLK3,DHFR,E2F1,EMILIN2,EPB41L5,FABP4,FAS,FBLN2,FBLN5,FMO2,FZD7,GADD45A,GAS1,GAS6,HP,Hsd3b4 (includes others),HUNK,ITGA6,JUNB,LBP,LYST,MMP2,Mt1,Mt2,NMT2,NNMT,NRG4,NXPE2,OLFML1,Pcp4l1,PDE4B,PJA1,PKLR,POLA1,RBL1,RDH16,SAA1,Saa3,SD…	AHR,CEBPA,CEBPB,CTNNB1,EHMT2,EP300,HDAC1,Histone h4,IL6,IRF1,JUN,NFkB (complex),RELA,SP1,STAT1,STAT3,STAT6,TGFB1,TP53,TP73
Illumina	STAR	7	RORC	ligand-dependent nuclear receptor		1.2e-11	ABCD2,ABCG5,ACACB,ADGRL1,AKR1D1,Aox3,ARNTL,ARSG,ASNS,B3GALT1,CCL20,CYP2A6 (includes others),CYP2B6,CYP2C8,CYP39A1,Cyp3a25 (includes others),CYP4A11,CYP4F8,CYP8B1,DDC,GADD45B,GSTP1,HPGD,HSD3B1,Hsd3b4 (includes others),Keg1,LCN2,LRTM1,Mt1,Mt2,Mup1 (includes others),NAALAD2,NAPSA,NAT2,NAT8,NNMT,NR1I3,RDH16,RORC,S100A8,S100A9,SDR9C7,SELENBP1,SLC13A2,SLC41A2,Slco1a1,Slco1a4,SULF2,Sult1d1,SULT1E1,ZBTB16
Illumina	STAR	8	RORA	ligand-dependent nuclear receptor		1.75e-11	ABCD2,ABCG5,ACACB,ADGRL1,AKR1D1,Aox3,ARNTL,ARSG,ASNS,B3GALT1,CH25H,Cxcl9,CXCR2,CYP2A6 (includes others),CYP2B6,CYP2C8,CYP39A1,Cyp3a25 (includes others),CYP46A1,CYP4A11,CYP4F8,CYP8B1,DDC,GADD45B,GSTP1,HPGD,HSD3B1,Hsd3b4 (includes others),IL18,Keg1,LCN2,LRTM1,Mt1,Mt2,Mup1 (includes others),NAALAD2,NAPSA,NAT2,NAT8,NNMT,NR1I3,RDH16,RORC,S100A8,S100A9,Saa3,SDR9C7,SELENBP1,SLC13A2,SLC41A2,Slco1a1,Slco1…	IL1B,IL6,IRF1,JUN,NFkB (complex),RELA,RORA,STAT1,STAT3,STAT6
Illumina	STAR	9	NOS2	enzyme	Activated	2.75e-11	ATP2A2,BCL2A1,BIRC5,Ccl2,Ccl7,Ccl9,CD14,CDKN1A,CHI3L1,Chil3/Chil4,CLEC4D,COL4A1,CSF3R,Cxcl9,FABP4,G6PC,GPD1,GSPT2,IL1RN,IRS1,ISG15,ITIH4,KDR,LCN2,LILRB4,LOR,LPAR1,MMP9,NOS2,NOS3,Orm1 (includes others),PERP,PLSCR1,PPARGC1A,RELA,S100A8,Saa3,SERPINA3,SLC1A5,SLC40A1,SLFN12L,Slfn2,SYP,Tcf7,Tgtp1/Tgtp2,TIMP1,TNFSF10,TSPYL2	EGR1,GSK3B,IL10,IL1B,IL6,IRF1,JUN,NFKBIA,NFkB (complex),NOS2,RELA,STAT1,STAT3,STAT6,TNF
Illumina	STAR	10	IFNG	cytokine	Activated	6.08e-11	ABCA1,ABCB1,Acot1,AIF1,AIM2,ALDH1A3,AQP11,AQP9,ARFGAP3,ASNS,ATF3,ATF4,BCL2A1,BCL2L1,BCL3,BDNF,BMF,BRIP1,C5AR1,CASP9,Ccl2,CCL20,Ccl6,Ccl7,CCRL2,CD14,CDKN1A,CEBPA,CEBPB,CEBPD,CELSR1,CH25H,CHAC1,Chil3/Chil4,CHST11,CLEC4E,CLIC5,CREM,CTGF,Cxcl11,CXCL12,CXCL6,Cxcl9,DDIT3,DDX58,DPP4,ECE1,EGR2,F2R,F2RL1,FAM107A,FAM26F,FAS,FCGR2B,FGF1,FPR2,GAL3ST1,GBP2,GBP3,GBP4,GBP6,GBP7,GJA5,GNB5,GPR12,GPR19,GPRC5B,GSDM…	CEBPA,CEBPB,EGR1,FOXO3,IFNG,IL1B,JUN,NFKBIA,NFkB (complex),RELA,RNA polymerase II,STAT1,STAT3,STAT6,TNF
Illumina	STAR+Bowtie2	1	IL1B	cytokine	Activated	7.05e-18	A2M,ABCC2,ACHE,ACPP,ADAM8,ADAMTS5,ALPL,APCS,ATF3,ATF4,BCL2A1,BCL2L1,BMF,BTG2,CASP4,Ccl2,CCL20,CDKN1A,CEBPB,CEBPD,CHI3L1,CIITA,CRP,Cxcl11,CXCL6,Cxcl9,CYP7A1,CYP8B1,DDIT3,DDIT4,DPP4,E2F2,ENPP1,FAS,FCGR2B,FGFR3,FGG,FPR2,GBP6,HP,ICAM1,IGFALS,IGFBP5,IL15,IL18,IL1R1,IL1RN,IRF1,IRS1,ISG15,ITGAM,JUN,KDR,LBP,LCN2,MAPT,MMP12,MMP2,MMP7,MMP8,MMP9,Mt1,Mt2,NFIL3,NFKBIB,NFKBIZ,NOS2,NOS3,PDE4B,PLSCR1,PPARGC1B,RA…	CEBPA,CEBPB,FOXO3,IFNG,IL1B,IL6,IRF1,IRF3,MYD88,NFKBIA,NFkB (complex),RELA,SP1,SP3,STAT1,STAT3,STAT6,TNFRSF1A
Illumina	STAR+Bowtie2	2	TNF	cytokine	Activated	3.21e-17	ABCA1,ABCC2,ACSL1,ADAM8,ADAMTS4,ADCY5,ADRB3,ALDH1A3,APCS,ATF3,ATF4,BCL2A1,BCL2L1,BCL3,BIK,BIRC5,BTG2,BTG3,C10orf10,CASP4,Ccl2,CCL20,Ccl6,Ccl7,Ccl9,CCR1,CD14,CDH13,CDKN1A,CEBPA,CEBPB,CEBPD,CH25H,CHI3L1,CITED2,CRP,Cxcl11,CXCL12,CXCL13,CXCL6,Cxcl9,CYP17A1,CYP1A1,CYP2C8,DENND4A,DPP4,DPYS,DUSP6,EFNA1,EMP2,F3,FABP4,FAS,FCGR2B,FGG,FMO1,G0S2,GADD45A,GADD45G,GBP2,GBP3,GBP6,GSTP1,HLA-A,HPGD,ICAM1,ICOS,ICOS…	CHUK,IKBKB,IKBKG,IL1B,IL6,IRF1,JUN,NFKBIA,NFkB (complex),NOTCH1,RELA,STAT1,STAT3,STAT6,TNF,TP53
Illumina	STAR+Bowtie2	3	MYD88	other	Activated	2.1e-14	ACPP,ACSL1,APCS,BATF,BCL3,CASP4,Ccl2,CCRL2,CD14,CEBPD,CH25H,CXCL12,CXCL13,CXCL6,Cxcl9,CYR61,DCLRE1A,ETS2,FPR2,GDF15,HDC,HLA-A,HP,HSPA5,ICAM1,IGFBP5,IKBKE,IL15,IL18,IL1RN,INHBA,IRF1,ISG15,LPAR1,MARCO,MEFV,MMP2,MMP7,MMP8,MMP9,MRC1,Ms4a4b (includes others),MSH2,MSH3,NFKB2,NFKBIZ,NOS2,NOS3,PDE4B,PLCG1,REG3A,RELA,RELB,S100A8,SAA1,Saa3,SELE,SERPINE1,SH3BP5,SLC16A3,SLCO3A1,SOCS3,TIMP1,TLR2,TNFAIP3,TSC22…	CEBPA,EGR1,IL10,IL1B,IL6,IRF1,JUN,MYD88,NFKBIA,NFkB (complex),RELA,RNA polymerase II,STAT1,STAT3,STAT6,TNF
Illumina	STAR+Bowtie2	4	IL6	cytokine	Activated	3.01e-14	A2M,ABCA1,ABCC2,APCS,BCL2L1,BCL3,C5AR1,Ccl2,CCL20,CCNE1,CDKN1A,CEBPD,Chil3/Chil4,CIITA,CRP,CXCL13,CXCL6,Cxcl9,CYP2C8,CYP3A5,E2F1,E2F2,ETS2,FGA,FGB,FGG,GADD45B,GADD45G,GBP2,GBP3,Hamp/Hamp2,HFE2,HLA-A,HP,HPGD,HPX,HSPA5,ICAM1,IGFBP5,IL1R1,IL1RN,IRF1,IRS1,ITGAM,ITGB5,JUN,JUNB,JUND,KLK3,LBP,LCN2,LIFR,MAP2,MMP2,MMP7,MMP8,MMP9,MRVI1,Mt1,NOS2,Orm1 (includes others),PDGFA,PTGER4,RASSF1,RORC,SAA1,Saa3,SERP…	CEBPA,CEBPB,EGR1,FOXO3,IFNG,IL1B,IL6,IRF1,JUN,NFKBIA,NFkB (complex),RELA,RNA polymerase II,STAT1,STAT3,STAT6,TNF
Illumina	STAR+Bowtie2	5	STAT3	transcription regulator		2.33e-12	A2M,BATF,BCL2L1,BCL3,BIRC5,C5AR1,CCL20,CCNE1,CCRL2,CDKN1A,CEBPB,CHEK1,CHI3L1,CIITA,CLIC5,CTF1,CXCL12,CXCL6,Cxcl9,CYP26A1,DDIT3,DLL1,DPP4,EGR2,FAM26F,FGB,FGG,G6PC,GADD45A,GBP2,GBP3,GBP6,HERC6,HLA-A,HP,ICAM1,ICOS,IFI16,IFIT3,IFITM2,IGFBP5,IHH,IKBKE,IL18R1,IL1RN,IRF1,Irgm1,ISG15,ITGAM,JUNB,KAT2B,Klrk1,LBP,LILRB4,MMP2,MMP9,Muc1,NFKBIZ,NOS2,PDIA4,PEX1,PTPN2,RORC,RUNX1,SAA1,SERPINA3,Serpina3g (includes…	CREB1,EGR1,IFNG,IL1B,IL6,IRF1,JUN,NFKBIA,NFkB (complex),RELA,RNA polymerase II,SP1,STAT1,STAT3,STAT6,TNF
Illumina	STAR+Bowtie2	6	IFNG	cytokine	Activated	6.8e-12	ABCA1,ABCB1,Acot1,AIF1,ALDH1A3,AQP11,AQP9,ARFGAP3,ASNS,ATF3,ATF4,BCL2A1,BCL2L1,BCL3,BDNF,BMF,BRIP1,C5AR1,CASP4,CASP9,Ccl2,CCL20,Ccl6,Ccl7,CCRL2,CD14,CDKN1A,CEBPA,CEBPB,CEBPD,CELSR1,CH25H,CHAC1,Chil3/Chil4,CHST11,CIITA,CLEC4E,CLIC5,CREM,CTGF,Cxcl11,CXCL12,CXCL6,Cxcl9,DDIT3,DDX58,DPP4,ECE1,EGR2,F2R,FAM107A,FAM26F,FAS,FCGR2B,FGF1,FPR2,GAL3ST1,GBP2,GBP3,GBP4,GBP6,GBP7,GJA5,GNB5,GPR12,GPR19,GRM8,GSDMD…	CEBPA,CEBPB,EGR1,FOXO3,IFNG,IL1B,JUN,NFKBIA,NFkB (complex),RELA,RNA polymerase II,STAT1,STAT3,STAT6,TNF
Illumina	STAR+Bowtie2	7	STAT1	transcription regulator	Activated	1.61e-11	ABCA1,ALDH1A3,CASP4,Ccl2,CCL20,CCRL2,CD14,CDKN1A,CH25H,Chil3/Chil4,CIITA,CLIC5,CREM,Cxcl11,Cxcl9,CYP2C8,CYP3A5,CYP4A11,FAM26F,FAS,FCGR2B,GBP2,GBP3,GBP6,HERC6,ICAM1,IFI16,Ifi47,IFIT3,IL15,IRF1,Irgm1,ISG15,JUN,Klrk1,LCN2,LY96,MMP9,NOS2,PDGFA,PDGFC,PHACTR1,PPARGC1B,PRKCE,PSMB10,RORC,Serpina3g (includes others),SLC2A2,Slfn1,SLFN12L,Slfn2,SOCS3,SREBF1,TAPBPL,Tgtp1/Tgtp2,TLR3,TNFSF10,UBD,Wfdc17	CEBPA,CEBPB,FOXO1,FOXO3,IFNG,IL10,IL1B,IRF1,JUN,NFKBIA,NFkB (complex),RELA,RNA polymerase II,STAT1,STAT3,STAT6
Illumina	STAR+Bowtie2	8	NOS2	enzyme	Activated	1.86e-11	ATP2A2,BCL2A1,BIRC5,Ccl2,Ccl7,Ccl9,CD14,CDKN1A,CHI3L1,Chil3/Chil4,CLEC4D,COL4A1,COX7A1,CSF3R,Cxcl9,FABP4,G6PC,GPD1,GSPT2,IFIT3,IL1RN,IRS1,ISG15,ITIH4,KDR,LCN2,LILRB4,LOR,LPAR1,MMP9,NOS2,NOS3,Orm1 (includes others),PERP,PLSCR1,RELA,S100A8,Saa3,SERPINA3,SLC1A5,SLC40A1,SLFN12L,Slfn2,SYP,Tcf7,Tgtp1/Tgtp2,TIMP1,TNFSF10,TSPYL2	EGR1,GSK3B,IL10,IL1B,IL6,IRF1,JUN,NFKBIA,NFkB (complex),NOS2,RELA,STAT1,STAT3,STAT6,TNF
Illumina	STAR+Bowtie2	9	IL17A	cytokine	Activated	3.43e-11	BCL2A1,BCL2L1,BIRC5,Ccl2,CCL20,Ccl7,CD14,CEBPB,CEBPD,CRP,CTGF,CXCL6,FAS,FIGF,FMO1,GADD45A,GBP2,HSPB8,ICAM1,IL1RN,ISG15,LCN2,LOX,MMP9,MRC1,NFKBIZ,NOS2,OCLN,OSMR,REG3A,RGS16,S100A8,S100A9,SERPIND1,SOCS3,SPSB1,Tgtp1/Tgtp2,TIMP1,TIMP2	CEBPA,EGR1,GSK3B,IFNG,IL17A,IL1B,IRF1,JUN,NFKBIA,NFkB (complex),RELA,RNA polymerase II,STAT1,STAT3,TNF
Illumina	STAR+Bowtie2	10	AHR	ligand-dependent nuclear receptor		7.33e-11	A2M,ADAMTS5,Adh6-ps1,ADIPOR2,ALDH1B1,APAF1,BTG2,BZW2,CAMK2N1,CBR1,CCNE1,CDKN1A,CDKN2C,CEBPA,COL12A1,COL4A1,COL4A2,CRP,CYP17A1,CYP1A1,CYP2B6,CYP2C8,DACT2,DCLK3,DHFR,E2F1,EMILIN2,EPB41L5,FABP4,FAS,FBLN2,FBLN5,FMO2,FZD7,GADD45A,GAS1,GAS6,HP,Hsd3b4 (includes others),HUNK,JUNB,LBP,LYST,MMP2,Mt1,Mt2,NMT2,NNMT,NQO1,NRG4,NXPE2,OLFML1,Pcp4l1,PDE4B,PJA1,PKLR,POLA1,RDH16,SAA1,Saa3,SDR9C7,SDSL,SERPINA7,SERPI…	AHR,CEBPA,CEBPB,CREBBP,CTNNB1,EP300,IL1B,IL6,IRF1,JUN,NFkB (complex),RELA,SP1,STAT1,STAT3,STAT6,TGFB1,TP53,TP73
IonTorrent	GSNAP	1	TNF	cytokine	Activated	2.48e-15	ABCA1,ABCC2,ACSL1,ADAM8,ADAMTS4,ADCY5,ADRB3,ALDH1A3,AMPD3,APCS,ATF3,ATF4,BBC3,BCL2A1,BCL2L1,BCL2L11,BCL3,BIK,BIRC5,BTG2,BTG3,C10orf10,CCL19,Ccl2,CCL20,Ccl6,Ccl7,Ccl9,CCR1,CD14,CD83,CDH13,CDKN1A,CEBPA,CEBPD,CH25H,CHI3L1,CITED2,CRP,CRYAB,Cxcl11,CXCL12,CXCL13,CXCL6,Cxcl9,CYP17A1,DCHS1,DENND4A,DPP4,DPYS,DUSP6,EFNA1,ELF3,EMP2,F3,FABP4,FAS,FCGR2B,FGG,FMO1,GADD45G,GBP2,GBP3,GBP6,HK2,HLA-A,HPGD,ICAM1,ICO…	CEBPB,CHUK,IKBKB,IKBKG,IL1B,IL6,NFKBIA,NFkB (complex),NOTCH1,RELA,STAT1,STAT3,STAT6,TNF,TP53
IonTorrent	GSNAP	2	IL1B	cytokine	Activated	3.3e-15	A2M,ABCC2,ACHE,ACPP,ADAM8,ADAMTS5,ALPL,AMPD3,ANXA9,APCS,ATF3,ATF4,BCL2A1,BCL2L1,BMF,BTG2,Ccl2,CCL20,CCR2,CDKN1A,CEBPD,CHI3L1,CRP,CSF2RB,Cxcl11,CXCL6,Cxcl9,CYP7A1,CYP8B1,DDIT3,DDIT4,DPP4,E2F2,ELF3,ENPP1,FAS,FCGR2B,FGFR3,FGG,GBP6,HNF1B,HP,ICAM1,IGFALS,IGFBP5,IL15,IL1R1,IL1RN,IRF1,IRS1,ISG15,ITGAM,JUN,KDR,LBP,LCN2,MAPT,MMP7,MMP8,MMP9,Mt1,Mt2,NFIL3,NFKBIB,NFKBIZ,NOS2,PLSCR1,PPARGC1A,PPARGC1B,RARB,RGS…	CEBPB,EP300,IL1A,IL1B,IL6,IRF3,MYD88,NFKBIA,NFkB (complex),NR3C1,RELA,RELB,SP1,SP3,STAT1,STAT3,STAT6,TNFRSF1A
IonTorrent	GSNAP	3	IL6	cytokine	Activated	1.77e-12	A2M,ABCA1,ABCC1,ABCC2,AFP,APCS,BBC3,BCL2L1,BCL3,C5AR1,Ccl2,CCL20,CDKN1A,CEBPD,Chil3/Chil4,CRP,CXCL13,CXCL6,Cxcl9,E2F1,E2F2,ETS2,FGA,FGB,FGG,GADD45B,GADD45G,GBP2,GBP3,HFE2,HLA-A,HP,HPGD,HPX,HSPA5,ICAM1,IGFBP1,IGFBP5,IL1R1,IL1RN,IRF1,IRS1,ITGAM,ITGB5,JUN,JUNB,JUND,LBP,LCN2,LIFR,MMP7,MMP8,MMP9,MRVI1,Mt1,NOS2,Orm1 (includes others),PDGFA,RORC,SAA1,Saa3,SERPINA3,SGK1,SLC10A1,SLC39A14,SLC40A1,Slco1a4,S…	CEBPA,CEBPB,EGR1,EP300,FOXO1,FOXO3,IFNG,IL1B,IL6,NFKBIA,NFkB (complex),RELA,RELB,STAT1,STAT3,STAT6,TNF
IonTorrent	GSNAP	4	STAT3	transcription regulator		4.03e-12	A2M,BATF,BCL2L1,BCL2L11,BCL3,BIRC5,C5AR1,CCL20,CCRL2,CD83,CDKN1A,CHEK1,CHI3L1,CLIC5,CTF1,CXCL12,CXCL6,Cxcl9,CYP26A1,DDIT3,DLL1,DPP4,ECT2,EGR2,FAM26F,FGB,FGG,G6PC,GBP2,GBP3,GBP6,HERC6,HK2,HLA-A,HP,ICAM1,IFI16,IFITM2,IGFBP1,IGFBP5,IHH,IKBKE,IL18R1,IL1RN,IRF1,Irgm1,ISG15,ITGAM,JUNB,KAT2B,LBP,LILRB4,LRP2,MMP9,Muc1,NFKBIZ,NOS2,PDIA4,PEX1,PPARGC1A,PTPN2,RORC,RUNX1,SAA1,SERPINA3,Serpina3g (includes othe…	CEBPB,CREBBP,EGR1,IFNG,IL1B,IL6,NFKBIA,NFkB (complex),NR3C1,PPARG,RELA,STAT1,STAT3,STAT6,TNF
IonTorrent	GSNAP	5	RORC	ligand-dependent nuclear receptor		6.18e-10	ABCD2,ABCG5,ACACB,ADGRL1,AKR1D1,Aox3,ARSG,ASNS,B3GALT1,CCL20,CYP2A6 (includes others),CYP2B6,Cyp3a25 (includes others),CYP4A11,CYP4F8,CYP8B1,DDC,GADD45B,Gstt3,HPGD,HSD3B1,Hsd3b4 (includes others),IGFBP1,Keg1,LCN2,LRTM1,Mt1,Mt2,NAALAD2,NAT2,NAT8,NNMT,NR1I3,RDH16,RORC,S100A8,S100A9,SDR9C7,SELENBP1,SLC13A2,SLC2A3,SLC41A2,Slco1a4,SULF2,Sult1d1,SULT1E1,VLDLR,ZBTB16
IonTorrent	GSNAP	6	MYD88	other	Activated	1.19e-09	ACPP,ACSL1,APCS,BATF,BCL3,Ccl2,CCRL2,CD14,CEBPD,CH25H,CXCL12,CXCL13,CXCL6,Cxcl9,CYR61,DCLRE1A,ETS2,GDF15,HDC,HLA-A,HP,HSPA5,ICAM1,IGFBP5,IKBKE,IL15,IL1RN,INHBA,IRF1,ISG15,MARCO,MMP7,MMP8,MMP9,MRC1,Ms4a4b (includes others),MSH2,MSH3,NFKB2,NFKBIZ,NOS2,PLCG1,REG3A,RELB,S100A8,SAA1,Saa3,SERPINE1,SH3BP5,SLC16A3,SLCO3A1,SOCS3,TIMP1,TLR2,TNFAIP3,TSC22D1,VCAM1,ZC3H12A	CEBPA,CEBPB,EGR1,IL10,IL1B,IL6,MYD88,NFKBIA,NFkB (complex),RELA,STAT1,STAT3,STAT6,TNF,TP53
IonTorrent	GSNAP	7	IL17A	cytokine	Activated	1.55e-09	BCL2A1,BCL2L1,BIRC5,Ccl2,CCL20,Ccl7,CD14,CD83,CEBPD,CRP,CTGF,CXCL6,FAS,FMO1,GBP2,HSPB8,ICAM1,IL1RN,ISG15,LCN2,MMP9,MRC1,NFKBIZ,NME3,NOS2,OCLN,OSMR,REG3A,RGS16,S100A8,S100A9,SERPIND1,SOCS3,SPSB1,Tgtp1/Tgtp2,TIMP1	CEBPA,CEBPB,EGR1,EP300,IL10,IL17A,IL1B,NFKBIA,NFkB (complex),RELA,RELB,STAT1,STAT3,TNF,TP53
IonTorrent	GSNAP	8	RORA	ligand-dependent nuclear receptor		2.21e-09	ABCD2,ABCG5,ACACB,ADGRL1,AKR1D1,Aox3,ARSG,ASNS,B3GALT1,CH25H,Cxcl9,CXCR2,CYP2A6 (includes others),CYP2B6,Cyp3a25 (includes others),CYP46A1,CYP4A11,CYP4F8,CYP8B1,DDC,GADD45B,Gstt3,HPGD,HSD3B1,Hsd3b4 (includes others),IGFBP1,Keg1,LCN2,LRTM1,Mt1,Mt2,NAALAD2,NAT2,NAT8,NNMT,NR1I3,RDH16,RORC,S100A8,S100A9,Saa3,SDR9C7,SELENBP1,SLC13A2,SLC2A3,SLC41A2,Slco1a4,SULF2,Sult1d1,SULT1E1,TLR3,VLDLR	CEBPB,IL1B,IL6,NFkB (complex),RELA,RORA,STAT1,STAT3,STAT6
IonTorrent	GSNAP	9	AHR	ligand-dependent nuclear receptor		5.63e-09	A2M,ADAMTS5,Adh6-ps1,ADIPOR2,ALDH1B1,APAF1,BTG2,BZW2,CAMK2N1,CBR1,CCNA2,CDK1,CDKN1A,CDKN2C,CEBPA,CGREF1,COL12A1,COL4A1,COL4A2,COL6A1,CRP,CYP17A1,CYP2B6,DACT2,DCLK3,E2F1,EMILIN2,EPB41L5,FABP4,FAS,FBLN2,FBLN5,FMO2,FZD7,GAS1,GAS6,HP,Hsd3b4 (includes others),HUNK,ITGA6,JUNB,LBP,LYST,Mt1,Mt2,NNMT,NRG4,NXPE2,OLFML1,Pcp4l1,PJA1,PKLR,POLA1,RDH16,SAA1,Saa3,SDR9C7,SDSL,SERPINA7,SERPINE1,SLC16A5,SLC1A1,SLC2…	AHR,CDKN2A,CEBPA,CEBPB,CTNNB1,DDIT3,EP300,IL1B,MYC,NFkB (complex),RELA,SMAD4,STAT1,STAT3,TGFB1,TP53,TP73,estrogen receptor
IonTorrent	GSNAP	10	STAT1	transcription regulator	Activated	1.81e-08	ABCA1,ALDH1A3,BCL2L11,CCL19,Ccl2,CCL20,CCRL2,CD14,CDKN1A,CH25H,Chil3/Chil4,CLIC5,CREM,Cxcl11,Cxcl9,CYP4A11,FAM26F,FAS,FCGR2B,GBP2,GBP3,GBP6,HERC6,ICAM1,IFI16,Ifi47,IL15,IRF1,Irgm1,ISG15,JUN,LCN2,LY96,MMP9,NOS2,PDGFA,PDGFC,PHACTR1,PPARGC1B,PRKCE,RORC,Serpina3g (includes others),SLC2A2,Slfn1,SLFN12L,Slfn2,SOCS3,SREBF1,TAPBPL,Tgtp1/Tgtp2,TLR3,TNFSF10	CEBPA,CEBPB,FOXO1,FOXO3,IFNG,IL10,IL1B,NFKBIA,NFkB (complex),NR3C1,RELA,STAT1,STAT3,STAT6,TP53
IonTorrent	STAR	1	IL1B	cytokine	Activated	1.58e-16	A2M,ABCC2,ACHE,ACPP,ADAM8,ADAMTS5,ALPL,APCS,ATF3,ATF4,BCL2A1,BCL2L1,BMF,BTG2,Ccl2,CCL20,CDKN1A,CEBPB,CEBPD,CHI3L1,CRP,CSF2RB,Cxcl11,CXCL2,CXCL6,Cxcl9,CYP7A1,CYP8B1,DDIT3,DDIT4,DPP4,E2F2,ELF3,ENPP1,FABP5,FAS,FCGR2B,FGFR3,FGG,FPR2,GBP6,HNF1B,HP,ICAM1,IGFALS,IGFBP5,IL15,IL1R1,IL1RN,IRF1,IRS1,ISG15,ITGAM,JUN,KDR,LBP,LCN2,MAPT,MMP7,MMP8,MMP9,Mt1,Mt2,NFIL3,NFKBIB,NFKBIZ,NOS2,PLSCR1,PPARGC1A,PPARGC1B,RA…	CEBPA,CEBPB,EP300,FOXO3,IFNG,IL1B,IL6,KLF6,MYD88,NFKBIA,NFkB (complex),NR3C1,RELA,RNA polymerase II,STAT1,STAT3,STAT6
IonTorrent	STAR	2	TNF	cytokine	Activated	1.58e-15	ABCA1,ABCC2,ACSL1,ADAM8,ADAMTS4,ADCY5,ADRB3,ALDH1A3,APCS,ATF3,ATF4,BBC3,BCL2A1,BCL2L1,BCL2L11,BCL3,BIK,BTG2,BTG3,C10orf10,Ccl2,CCL20,Ccl6,Ccl7,Ccl9,CCR1,CD14,CD83,CDH13,CDKN1A,CEBPA,CEBPB,CEBPD,CH25H,CHI3L1,CITED2,CRP,CRYAB,Cxcl11,CXCL12,CXCL13,CXCL2,CXCL6,Cxcl9,CYP17A1,CYP2C8,DENND4A,DPP4,DPYS,DUSP6,EFNA1,ELF3,EMP2,F3,FABP4,FAS,FCGR2B,FGG,FMO1,GADD45G,GBP2,GBP3,GBP6,GSTP1,HK2,HLA-A,HPGD,ICAM1,IC…	CEBPB,CHUK,IKBKB,IKBKG,IL1B,IL6,NFKBIA,NFkB (complex),NOTCH1,RELA,RNA polymerase II,STAT1,STAT3,STAT6,TNF,TP53
IonTorrent	STAR	3	STAT3	transcription regulator		2.85e-13	A2M,BATF,BCL2L1,BCL2L11,BCL3,C5AR1,CCL20,CCRL2,CD83,CDKN1A,CEBPB,CHEK1,CHI3L1,CLIC5,CTF1,CXCL12,CXCL2,CXCL6,Cxcl9,CYP26A1,DDIT3,DLL1,DPP4,ECT2,FAM26F,FGB,FGG,G6PC,GBP2,GBP3,GBP6,HERC6,HK2,HLA-A,HP,ICAM1,IFI16,IFITM2,IGFBP1,IGFBP5,IHH,IKBKE,IL18R1,IL1RN,IRF1,Irgm1,ISG15,ITGAM,JUNB,KAT2B,LBP,LILRB4,LRP2,LTF,MMP9,Muc1,NFKBIZ,NOS2,PDIA4,PEX1,PPARGC1A,PROM1,PTPN2,RORC,RUNX1,SAA1,SERPINA3,Serpina3g (in…	CEBPB,CREBBP,EGR1,IFNG,IL1B,IL6,NFKBIA,NFkB (complex),NR3C1,RELA,RNA polymerase II,STAT1,STAT3,STAT6,TNF
IonTorrent	STAR	4	IL6	cytokine	Activated	1.16e-12	A2M,ABCA1,ABCC1,ABCC2,APCS,BBC3,BCL2L1,BCL3,C5AR1,Ccl2,CCL20,CDKN1A,CEBPD,Chil3/Chil4,CRP,CXCL13,CXCL2,CXCL6,Cxcl9,CYP2C8,E2F1,E2F2,ETS2,FGA,FGB,FGG,GADD45B,GADD45G,GBP2,GBP3,HFE2,HLA-A,HP,HPGD,HPX,HSPA5,ICAM1,IGFBP1,IGFBP5,IL1R1,IL1RN,IRF1,IRS1,ITGAM,ITGB5,JUN,JUNB,JUND,LBP,LCN2,LIFR,MMP7,MMP8,MMP9,MRVI1,Mt1,NOS2,Orm1 (includes others),PDGFA,RASSF1,RORC,SAA1,Saa3,SERPINA3,SLC10A1,SLC39A14,SLC40A…	CEBPA,CEBPB,EGR1,FOXO3,IFNG,IL1B,IL6,NFKBIA,NFkB (complex),NR3C1,RELA,RNA polymerase II,STAT1,STAT3,STAT6,TNF
IonTorrent	STAR	5	IL17A	cytokine	Activated	1.47e-10	BCL2A1,BCL2L1,Ccl2,CCL20,Ccl7,CD14,CD83,CEBPB,CEBPD,CRP,CTGF,CXCL2,CXCL6,FAS,FMO1,GBP2,HSPB8,ICAM1,IL1RN,ISG15,LCN2,LOX,MMP9,MRC1,NFKBIZ,NOS2,OCLN,OSMR,REG3A,RGS16,S100A8,S100A9,SERPIND1,SOCS3,Tgtp1/Tgtp2,TIMP1,TLR4	CEBPA,CEBPB,EGR1,IFNG,IL10,IL17A,IL1B,JUN,NFKBIA,NFkB (complex),NR3C1,RELA,RNA polymerase II,STAT1,STAT3,TNF
IonTorrent	STAR	6	RORC	ligand-dependent nuclear receptor		2.27e-10	ABCD2,ABCG5,ACACB,ADGRL1,AKR1D1,Aox3,ARSG,ASNS,B3GALT1,CCL20,CYP2A6 (includes others),CYP2B6,CYP2C8,Cyp3a25 (includes others),CYP4A11,CYP4F8,CYP8B1,DDC,GADD45B,GSTP1,HPGD,HSD3B1,Hsd3b4 (includes others),IGFBP1,Keg1,LCN2,LRTM1,Mt1,Mt2,NAT2,NAT8,NNMT,NR1I3,RDH16,RORC,S100A8,S100A9,SDR9C7,SELENBP1,SLC13A2,SLC2A3,SLC41A2,Slco1a4,SULF2,Sult1d1,SULT1E1,VLDLR,ZBTB16
IonTorrent	STAR	7	IKBKB	kinase	Activated	4.87e-10	ABCA1,ATF3,BCL2L1,BRCA1,BRCA2,Ccl2,Ccl9,CCNA2,CCR1,CDH13,CDKN1A,CEBPB,CEBPD,CH25H,CKS1B,Cxcl11,CXCL12,CXCL2,CXCL6,Cxcl9,DGKA,DUSP6,ECT2,FAS,GBP2,GBP3,H2AFX,HK2,HLA-A,ICAM1,IFI16,IL1RN,ISG15,ITGB3,ITGB5,JUNB,LCN2,LIFR,LMNB1,MGP,MMP9,Mt1,Mt2,NFKB2,NFKBIB,NOS2,NR6A1,OGN,PTK2B,RELB,RGS16,S100A4,Saa3,SERPINE2,Slfn2,SOCS3,STAT3,TGFBR2,TIMP3,TLR3,VCAM1,VCAN	CEBPA,CEBPB,EP300,FOXO3,IFNG,IKBKB,IL6,JUN,KLF6,NFKBIA,NFkB (complex),NR3C1,RELA,RNA polymerase II,STAT1,STAT3,STAT6
IonTorrent	STAR	8	RORA	ligand-dependent nuclear receptor		7.85e-10	ABCD2,ABCG5,ACACB,ADGRL1,AKR1D1,Aox3,ARSG,ASNS,B3GALT1,CH25H,Cxcl9,CXCR2,CYP2A6 (includes others),CYP2B6,CYP2C8,Cyp3a25 (includes others),CYP46A1,CYP4A11,CYP4F8,CYP8B1,DDC,GADD45B,GSTP1,HPGD,HSD3B1,Hsd3b4 (includes others),IGFBP1,Keg1,LCN2,LRTM1,Mt1,Mt2,NAT2,NAT8,NNMT,NR1I3,RDH16,RORC,S100A8,S100A9,Saa3,SDR9C7,SELENBP1,SLC13A2,SLC2A3,SLC41A2,Slco1a4,SULF2,Sult1d1,SULT1E1,TLR3,VLDLR	CEBPB,IL1B,IL6,NFkB (complex),RELA,RNA polymerase II,RORA,STAT1,STAT3,STAT6
IonTorrent	STAR	9	MYD88	other	Activated	1.17e-09	ACPP,ACSL1,APCS,BATF,BCL3,Ccl2,CCRL2,CD14,CEBPD,CH25H,CXCL12,CXCL13,CXCL2,CXCL6,Cxcl9,CYR61,DCLRE1A,ETS2,FPR2,GDF15,HDC,HLA-A,HP,HSPA5,ICAM1,IGFBP5,IKBKE,IL15,IL1RN,INHBA,IRF1,ISG15,MARCO,MMP7,MMP8,MMP9,MRC1,MSH2,MSH3,NFKB2,NFKBIZ,NOS2,PLCG1,REG3A,RELB,S100A8,SAA1,Saa3,SERPINE1,SH3BP5,SLCO3A1,SOCS3,TIMP1,TLR2,TSC22D1,VCAM1,ZC3H12A	CEBPA,CEBPB,EGR1,IL10,IL1B,IL6,JUN,MYD88,NFKBIA,NFkB (complex),RELA,RNA polymerase II,STAT1,STAT3,STAT6,TNF
IonTorrent	STAR	10	IFNG	cytokine	Activated	3.46e-09	ABCA1,ABCB1,Acot1,ALDH1A3,AMER2,AQP11,AQP9,ARFGAP3,ASNS,ATF3,ATF4,BBC3,BCL2A1,BCL2L1,BCL2L11,BCL3,BDNF,BMF,BRIP1,C5AR1,CASP9,Ccl2,CCL20,Ccl6,Ccl7,CCNA2,CCRL2,CD14,CDKN1A,CEBPA,CEBPB,CEBPD,CELSR1,CH25H,CHAC1,Chil3/Chil4,CHST11,CLIC5,CREM,CTGF,Cxcl11,CXCL12,CXCL2,CXCL6,Cxcl9,DDIT3,DPP4,ECE1,EPOR,F2R,FAM107A,FAM26F,FAS,FCGR2B,FGF1,FPR2,GAL3ST1,GBP2,GBP3,GBP4,GBP6,GBP7,GNB5,GPR12,GPR19,GPRC5B,GSDMD,H…	CEBPA,CEBPB,EGR1,FOXO3,IFNG,IL1B,JUN,NFKBIA,NFkB (complex),RELA,RNA polymerase II,STAT1,STAT3,STAT6,TNF
IonTorrent	STAR+Bowtie2	1	IL1B	cytokine	Activated	2.96e-16	A2M,ABCC2,ACHE,ACPP,ADAM8,ADAMTS5,ALPL,APCS,ATF3,ATF4,BCL2A1,BCL2L1,BMF,BTG2,CASP4,Ccl2,CCL20,CDKN1A,CEBPB,CEBPD,CHI3L1,CRP,CSF2RB,Cxcl11,CXCL6,Cxcl9,CYP7A1,CYP8B1,DDIT3,DDIT4,DPP4,E2F2,ELF3,ENPP1,FABP5,FAS,FCGR2B,FGFR3,FGG,FPR2,GBP6,HNF1B,HP,ICAM1,IGFALS,IGFBP5,IL15,IL1R1,IL1RN,IRF1,IRS1,ISG15,ITGAM,JUN,KDR,LBP,LCN2,MAPT,MMP7,MMP8,MMP9,Mt1,Mt2,NFIL3,NFKBIB,NFKBIZ,NOS2,PLSCR1,PPARGC1A,PPARGC1B,PT…	CEBPB,IFNG,IL1B,IL6,MYD88,NFKBIA,NFkB (complex),NR3C1,RELA,RELB,SP1,SP3,STAT1,STAT3,STAT6,TNFRSF1A,TP53
IonTorrent	STAR+Bowtie2	2	TNF	cytokine	Activated	8.98e-16	ABCA1,ABCC2,ACSL1,ADAM8,ADAMTS4,ADCY5,ADRB3,ALDH1A3,APCS,ATF3,ATF4,BBC3,BCL2A1,BCL2L1,BCL2L11,BCL3,BIK,BTG2,BTG3,C10orf10,CASP4,Ccl2,CCL20,Ccl6,Ccl7,Ccl9,CCR1,CD14,CD83,CDH13,CDKN1A,CEBPB,CEBPD,CH25H,CHI3L1,CITED2,CRP,CRYAB,Cxcl11,CXCL12,CXCL13,CXCL6,Cxcl9,CYP17A1,CYP2C8,DCHS1,DENND4A,DPP4,DPYS,DUSP6,EFNA1,ELF3,EMP2,F3,FABP4,FAS,FCGR2B,FGG,FMO1,GADD45G,GBP2,GBP3,GBP6,GSTP1,HK2,HLA-A,HPGD,ICAM1,IC…	CEBPB,CHUK,IKBKB,IKBKG,IL1B,IL6,NFKBIA,NFkB (complex),NOTCH1,RELA,STAT1,STAT3,STAT6,TNF,TP53
IonTorrent	STAR+Bowtie2	3	IL6	cytokine	Activated	1.68e-13	A2M,ABCA1,ABCC1,ABCC2,APCS,BBC3,BCL2L1,BCL3,C5AR1,Ccl2,CCL20,CDKN1A,CEBPD,Chil3/Chil4,CRP,CXCL13,CXCL6,Cxcl9,CYP2C8,E2F1,E2F2,ETS2,FGA,FGB,FGG,GADD45B,GADD45G,GBP2,GBP3,HFE2,HLA-A,HP,HPGD,HPX,HSPA5,ICAM1,IGFBP1,IGFBP5,IL1R1,IL1RN,IL7,IRF1,IRS1,ITGAM,ITGB5,JUN,JUNB,JUND,LBP,LCN2,LIFR,MMP7,MMP8,MMP9,MRVI1,Mt1,NOS2,Orm1 (includes others),PDGFA,PDGFB,PTGES,RASSF1,RORC,SAA1,Saa3,SERPINA3,SGK1,SLC10A1,…	CEBPA,CEBPB,EGR1,FOXO3,IFNG,IL1B,IL6,NFKBIA,NFkB (complex),NR3C1,RELA,RELB,STAT1,STAT3,TNF,TP53
IonTorrent	STAR+Bowtie2	4	STAT3	transcription regulator		1.25e-12	A2M,BATF,BCL2L1,BCL2L11,BCL3,C5AR1,CCL20,CD83,CDKN1A,CEBPB,CHEK1,CHI3L1,CLIC5,CTF1,CXCL12,CXCL6,Cxcl9,CYP26A1,DDIT3,DLL1,DPP4,ECT2,EGR2,FAM26F,FGB,FGG,G6PC,GBP2,GBP3,GBP6,HERC6,HK2,HLA-A,HP,ICAM1,IFI16,IFITM2,IGFBP1,IGFBP5,IHH,IKBKE,IL1RN,IL7,IRF1,Irgm1,ISG15,ITGAM,JUNB,KAT2B,LBP,LILRB4,LRP2,LTF,MMP9,Muc1,NFKBIZ,NOS2,PDIA4,PEX1,PPARGC1A,PTPN2,RORC,RUNX1,SAA1,SERPINA3,Serpina3g (includes others),S…	CEBPB,CREBBP,EGR1,IFNG,IL1B,IL6,NFKBIA,NFkB (complex),NR3C1,PPARG,RELA,RNA polymerase II,STAT1,STAT3,STAT6,TNF
IonTorrent	STAR+Bowtie2	5	IFNG	cytokine	Activated	4.94e-11	ABCA1,Acot1,ADGRG2,ALDH1A3,AMER2,AQP11,AQP9,ARFGAP3,ASNS,ATF3,ATF4,BBC3,BCL2A1,BCL2L1,BCL2L11,BCL3,BDNF,BMF,BRIP1,C5AR1,CASP4,CASP9,Ccl2,CCL20,Ccl6,Ccl7,CCNA2,CD14,CDKN1A,CEBPB,CEBPD,CELSR1,CH25H,CHAC1,Chil3/Chil4,CHST11,CLEC4E,CLIC5,CREM,CTGF,Cxcl11,CXCL12,CXCL6,Cxcl9,DDIT3,DDX58,DPP4,ECE1,EGR2,EPOR,F2R,FAM107A,FAM26F,FAS,FCGR2B,FGF1,FPR2,GAL3ST1,GBP2,GBP3,GBP4,GBP6,GBP7,GNB5,GPR12,GPRC5B,GSDMD,…	CEBPA,CEBPB,EGR1,FOXO3,IFNG,IL1B,NFKBIA,NFkB (complex),RELA,RNA polymerase II,STAT1,STAT3,STAT6,TNF,TP53
IonTorrent	STAR+Bowtie2	6	RORC	ligand-dependent nuclear receptor		1.57e-10	ABCD2,ABCG5,ACACB,ADGRL1,AKR1D1,Aox3,ARNTL,ARSG,ASNS,B3GALT1,CCL20,CYP2A6 (includes others),CYP2B6,CYP2C8,Cyp3a25 (includes others),CYP4A11,CYP4F8,CYP8B1,DDC,GADD45B,GSTP1,Gstt3,HPGD,HSD3B1,Hsd3b4 (includes others),IGFBP1,Keg1,LCN2,LRTM1,Mt1,Mt2,NAT2,NAT8,NNMT,NR1I3,RDH16,RORC,S100A8,S100A9,SDR9C7,SELENBP1,SLC13A2,SLC2A3,SLC41A2,Slco1a4,SULF2,Sult1d1,SULT1E1,ZBTB16
IonTorrent	STAR+Bowtie2	7	MYD88	other	Activated	3.55e-10	ACPP,ACSL1,APCS,BATF,BCL3,CASP4,Ccl2,CD14,CEBPD,CH25H,CXCL12,CXCL13,CXCL6,Cxcl9,CYR61,DCLRE1A,ETS2,FPR2,GDF15,HDC,HLA-A,HP,HSPA5,ICAM1,IGFBP5,IKBKE,IL15,IL1RN,INHBA,IRF1,ISG15,MARCO,MMP7,MMP8,MMP9,MRC1,Ms4a4b (includes others),MSH2,MSH3,NFKB2,NFKBIZ,NOS2,PLCG1,PTGES,REG3A,RELB,S100A8,SAA1,Saa3,SELE,SERPINE1,SH3BP5,SLCO3A1,SOCS3,TIMP1,TLR2,TSC22D1,VCAM1,ZC3H12A	CEBPB,CTNNB1,EGR1,FOXO1,IL10,IL1B,IL6,Jnk,MYD88,NFKBIA,NFkB (complex),RELA,SP1,STAT1,STAT3,STAT6,TNF,TP53
IonTorrent	STAR+Bowtie2	8	RORA	ligand-dependent nuclear receptor		2.04e-09	ABCD2,ABCG5,ACACB,ADGRL1,AKR1D1,Aox3,ARNTL,ARSG,ASNS,B3GALT1,CH25H,Cxcl9,CXCR2,CYP2A6 (includes others),CYP2B6,CYP2C8,Cyp3a25 (includes others),CYP4A11,CYP4F8,CYP8B1,DDC,GADD45B,GSTP1,Gstt3,HPGD,HSD3B1,Hsd3b4 (includes others),IGFBP1,Keg1,LCN2,LRTM1,Mt1,Mt2,NAT2,NAT8,NNMT,NR1I3,RDH16,RORC,S100A8,S100A9,Saa3,SDR9C7,SELENBP1,SLC13A2,SLC2A3,SLC41A2,Slco1a4,SULF2,Sult1d1,SULT1E1,TLR3	CEBPB,IL1B,IL6,NFkB (complex),RELA,RORA,STAT1,STAT3,STAT6
IonTorrent	STAR+Bowtie2	9	IKBKB	kinase	Activated	4.04e-09	ABCA1,ATF3,BCL2L1,BRCA2,Ccl2,Ccl9,CCNA2,CCR1,CDH13,CDKN1A,CEBPB,CEBPD,CH25H,CKS1B,Cxcl11,CXCL12,CXCL6,Cxcl9,DGKA,DUSP6,ECT2,FAS,GBP2,GBP3,H2AFX,HK2,HLA-A,ICAM1,IFI16,IL1RN,ISG15,ITGB3,ITGB5,JUNB,LCN2,LIFR,MGP,MMP9,Mt1,Mt2,NFKB2,NFKBIB,NOS2,NR6A1,OGN,PTK2B,RELB,RGS16,S100A4,Saa3,SELE,SGK1,Slfn2,SOCS3,STAT3,TGFBR2,TIMP3,TLR3,TWIST1,VCAM1,VCAN	CEBPA,CEBPB,CTNNB1,FOXO3,IFNG,IKBKB,IL6,NFKBIA,NFkB (complex),NR3C1,PRKCD,RELA,RNA polymerase II,STAT1,STAT3,STAT6,TP53
IonTorrent	STAR+Bowtie2	10	AHR	ligand-dependent nuclear receptor	Inhibited	5.07e-09	A2M,ADAMTS5,Adh6-ps1,ADIPOR2,ALDH1B1,APAF1,BTG2,BZW2,CAMK2N1,CBR1,CCNA2,CDKN1A,CDKN2C,COL12A1,COL4A1,COL4A2,COL6A1,COL6A3,CRP,CYP17A1,CYP2B6,CYP2C8,DACT2,DCLK3,E2F1,EFEMP1,EMILIN2,EPB41L5,FABP4,FAS,FBLN2,FBLN5,FMO2,FZD7,GAS1,GAS6,HP,Hsd3b4 (includes others),HUNK,ITGA6,JUNB,LBP,LYST,Mt1,Mt2,NNMT,NRG4,NXPE2,OLFML1,Pcp4l1,PDGFB,PJA1,PKLR,POLA1,RDH16,SAA1,Saa3,SDR9C7,SDSL,SERPINA7,SERPINE1,SLC16A5,SL…	AHR,CEBPA,CEBPB,CTNNB1,EP300,IL1B,IL6,MYC,NFKBIA,NFkB (complex),RELA,RELB,STAT1,STAT3,STAT6,TGFB1,TP53
