# Supplementary material for: A comparison of Illumina and Ion Torrent sequencing platforms in the context of differential gene expression
Source: BMC Genomics. 2017 Aug 10;18:602. doi: 10.1186/s12864-017-4011-0 (PMC5553782; doi:10.1186/s12864-017-4011-0)
Supplement: Supplementary file 16 — The number of platform-specific genes detected by aligner. Numbers of platform-specific genes detected in each aligner as a function of the mean gene-level read counts across all samples. Also lists the number of DEGs among the platform-specific genes. (XLSX 11 kb) [file 12864_2017_4011_MOESM16_ESM.xlsx]

## Sheet: Table S8
Table S8: The number of platform-specific detected genes by aligner
			Mean read count across all samples
Platform	Aligner	Total	> 10	> 20	> 50	> 100
Illumina	GSNAP	168 (40)	30 (8)	14 (2)	11 (2)	3 (0)
Illumina	STAR	619 (81)	228 (27)	65 (8)	15 (3)	6 (2)
Illumina	STAR+Bowtie2	563 (90)	198 (40)	77 (24)	24 (12)	12 (7)
IonTorrent	GSNAP	1446 (156)	560 (69)	233 (31)	66 (13)	24 (5)
IonTorrent	STAR	379 (58)	51 (11)	16 (0)	6 (0)	2 (0)
IonTorrent	STAR+Bowtie2	827 (104)	228 (27)	56 (6)	9 (0)	4 (0)
Numbers in parentheses are the platform-specifc detected genes also identified as differentially expressed (q-value < 0.05)
