# Supplementary material for: A comparison of Illumina and Ion Torrent sequencing platforms in the context of differential gene expression
Source: BMC Genomics. 2017 Aug 10;18:602. doi: 10.1186/s12864-017-4011-0 (PMC5553782; doi:10.1186/s12864-017-4011-0)
Supplement: Supplementary file 19 — Ensembl biotypes of genes detected by both platforms, or exclusively by one platform. For each aligner, lists the number of and percent of detected genes for each ensembl biotype. These numbers are broken down by those genes detected in both platform, only in Illumina data, and only in Ion Torrent. (XLSX 12 kb) [file 12864_2017_4011_MOESM19_ESM.xlsx]

## Sheet: Table S9
Table S9: Ensembl biotypes of genes detected by both platforms, or exclusively by one platform
Aligner	Biotype	Both	Illumina only	Ion Torrent only
GSNAP	protein_coding	12374 (91.66%)	111 (66.07%)	548 (37.9%)
GSNAP	pseudogene	784 (5.81%)	38 (22.62%)	806 (55.74%)
GSNAP	lincRNA	221 (1.64%)	10 (5.95%)	34 (2.35%)
GSNAP	antisense	64 (0.47%)	1 (0.6%)	23 (1.59%)
GSNAP	processed_transcript	33 (0.24%)	2 (1.19%)	8 (0.55%)
GSNAP	misc_RNA	5 (0.04%)	3 (1.79%)	1 (0.07%)
GSNAP	none	5 (0.04%)	0 (0.00%)	3 (0.21%)
GSNAP	non_coding	4 (0.03%)	0 (0.00%)	0 (0.00%)
GSNAP	polymorphic_pseudogene	3 (0.02%)	0 (0.00%)	0 (0.00%)
GSNAP	IG_C_gene	2 (0.01%)	0 (0.00%)	2 (0.14%)
GSNAP	sense_intronic	2 (0.01%)	1 (0.6%)	0 (0.00%)
GSNAP	rRNA	1 (0.01%)	0 (0.00%)	0 (0.00%)
GSNAP	snoRNA	1 (0.01%)	2 (1.19%)	8 (0.55%)
GSNAP	snRNA	1 (0.01%)	0 (0.00%)	0 (0.00%)
GSNAP	miRNA	0 (0.00%)	0 (0.00%)	13 (0.9%)
STAR	protein_coding	12023 (96.2%)	271 (43.78%)	297 (78.36%)
STAR	lincRNA	205 (1.64%)	17 (2.75%)	21 (5.54%)
STAR	pseudogene	155 (1.24%)	319 (51.53%)	32 (8.44%)
STAR	antisense	62 (0.5%)	3 (0.48%)	15 (3.96%)
STAR	processed_transcript	31 (0.25%)	3 (0.48%)	6 (1.58%)
STAR	non_coding	4 (0.03%)	0 (0.00%)	0 (0.00%)
STAR	none	4 (0.03%)	0 (0.00%)	0 (0.00%)
STAR	IG_C_gene	3 (0.02%)	0 (0.00%)	0 (0.00%)
STAR	misc_RNA	3 (0.02%)	3 (0.48%)	0 (0.00%)
STAR	polymorphic_pseudogene	3 (0.02%)	0 (0.00%)	0 (0.00%)
STAR	sense_intronic	2 (0.02%)	1 (0.16%)	0 (0.00%)
STAR	rRNA	1 (0.01%)	0 (0.00%)	1 (0.26%)
STAR	snoRNA	1 (0.01%)	2 (0.32%)	2 (0.53%)
STAR	snRNA	1 (0.01%)	0 (0.00%)	0 (0.00%)
STAR	miRNA	0 (0.00%)	0 (0.00%)	5 (1.32%)
STAR+Bowtie2	protein_coding	12293 (92.95%)	215 (38.19%)	423 (51.15%)
STAR+Bowtie2	pseudogene	588 (4.45%)	319 (56.66%)	319 (38.57%)
STAR+Bowtie2	lincRNA	226 (1.71%)	9 (1.6%)	35 (4.23%)
STAR+Bowtie2	antisense	62 (0.47%)	1 (0.18%)	28 (3.39%)
STAR+Bowtie2	processed_transcript	33 (0.25%)	4 (0.71%)	6 (0.73%)
STAR+Bowtie2	none	6 (0.05%)	0 (0.00%)	0 (0.00%)
STAR+Bowtie2	non_coding	4 (0.03%)	0 (0.00%)	0 (0.00%)
STAR+Bowtie2	misc_RNA	3 (0.02%)	10 (1.78%)	0 (0.00%)
STAR+Bowtie2	polymorphic_pseudogene	3 (0.02%)	0 (0.00%)	0 (0.00%)
STAR+Bowtie2	IG_C_gene	2 (0.02%)	0 (0.00%)	2 (0.24%)
STAR+Bowtie2	sense_intronic	2 (0.02%)	1 (0.18%)	0 (0.00%)
STAR+Bowtie2	miRNA	1 (0.01%)	2 (0.36%)	5 (0.6%)
STAR+Bowtie2	rRNA	1 (0.01%)	0 (0.00%)	1 (0.12%)
STAR+Bowtie2	snoRNA	1 (0.01%)	2 (0.36%)	8 (0.97%)
STAR+Bowtie2	snRNA	1 (0.01%)	0 (0.00%)	0 (0.00%)
